# Supplementary material for: Saccharopolyspora erythraea’s genome is organised in high-order transcriptional regions mediated by targeted degradation at the metabolic switch
Source: BMC Genomics. 2013 Jan 16;14:15. doi: 10.1186/1471-2164-14-15 (PMC3610266; doi:10.1186/1471-2164-14-15)
Supplement: Additional file 2: Table S1 — Summary of sequenced libraries and alignments. Table S2. Gene expression profiles for annotated genes. Gene identifier, description and normalised expression (RPKM) indicated. RPKM result from Cufflinks after removing multi-mappers (1), upper quantile normalization and masking of rRNA sequences. Bowtie2 alignments (2) are also presented. Table S3. Operon validated using Oases for de novo assemply of all reads. The majority of the DOOR operons present similarity with previous annotation (Mao et al., 2009). Table S4. Novel ncRNAs annotated with secondary strutture and dynamic profile across the feremntation. Unique identifier, chromosome location, and size indicated. Table S5. Gene-ontology analysis. Enrichment for GO terms at exponential, transitional and stationary phases within S.erythraea growth cycle. Table S6. Gene expression profiles for annotated genes. Gene identifier, description and expression before Quantile normalization (FPKM) indicated. Reads were aligned using Bowtie 2 and analysed using Cufflinks. Genes marked with "+" in Column J were considered highly expressed. [file 1471-2164-14-15-S2.xlsx]

## Sheet: Table S1
Table S1. Summary of sequenced libraries and alignments
DSN	Reads	23	%	40	%	48	%	51	%	57	%	72	%	93	%
	Total	13974899	1	34193186	1	20423189	1	28188815	1	20497484	1	20696086	1	12644998	1
	Unique	1361946	0.0974566	1353481	0.0395834	4069404	0.199254	15306838	0.543011	2827775	0.137957	669198	0.0323345	1246962	0.0986131
	Multi-map	10807551	0.773354	29023440	0.848808	12927126	0.632963	9886519	0.350725	16113537	0.786123	18216390	0.880185	9151022	0.723687
	rRNA	5318547	0.380579	15215431	0.444984	6797676	0.332841	5046215	0.179015	8578109	0.418496	13455944	0.650169	4685130	0.370513
	Unalign	1805402	0.129189	3816265	0.111609	3426659	0.167783	2995458	0.106264	1556172	0.0759201	1810498	0.0874802	2247014	0.1777
MicrobExpress	Reads	1	%	2	%	3	%	4	%	5	%	6	%	7	%
	Total	21936382	1	20681811	1	25491415	0.911856	25103959	1	26055571	1	26045975	1	23641142	1
	Unique	287446	0.0131036	1003746	0.0485328	9165786	0.32787	1131379	0.0450678	1098698	0.0395494	939668	0.0360773	959607	0.0405906
	Multi-map	20327643	0.926663	17463324	0.844381	13121457	0.469369	22230077	0.885521	23404701	0.84249	23401432	0.898466	20984972	0.887646
	rRNA	19577191	0.892453	16819948	0.813272	11367026	0.406611	21197837	0.844402	22456625	0.808363	22490810	0.863504	20052018	0.848183
	Unalign	1321293	0.0602329	2214741	0.107086	3204172	0.114617	1742503	0.0694115	1552172	0.055873	1704875	0.0654564	1696563	0.0717632
small RNA	Reads	40	%	51	%	93	%
	Total	20635757	1	37469367	1	14731805	1
	Unique	8446888	0.409333	11049502	0.294894	2863164	0.194353
	Multi-map	10937794	0.530041	22827225	0.609224	11282690	0.765873
	rRNA	4750720	0.230218	12816267	0.342047	6234643	0.42321
	Unalign	1251075	0.0606266	3592640	0.0958821	585951	0.0397746
Untreated	Reads	48	%	Reads	Reads	Reads	Reads
	Total	21936382	1
	Unique	287446	0.0131036
	Multi-map	20327643	0.926663
	rRNA		0
	Unalign	1321293	0.0602329

## Sheet: Table S2
Supplementary Table 2. Gene expression profiles for annotated genes. Gene identifier, description and normalised expression (RPKM) indicated. RPKM result from Cufflinks after removing multi-mappers (1), upper quantile normalization and masking of rRNA sequences. Bowtie2 alignments (2) are also presented.
Gene	Description		bowtie, after remove multimapper reads and quantile normalization								bowtie2 alignment, without removing multimappers and after quantile normalization
			23h	41h	48h	51h	57h	72h	93h		23h	41h	48h	51h	57h	72h	93h
SACE_0001	dnaA_chromosomal_replication_initiator_protein_DnaA		394.616	393.297	484.663	389.604	383.698	356.516	607.831		524.615	562.946	493.123	498.358	460.034	461.625	610.472
SACE_0003	dnaN_DNA_polymerase_III_beta_subunit		305.847	546.684	983.642	425.803	812.013	966.607	2127.76		366.979	701.773	859.915	484.288	872.631	1255.94	1914.47
SACE_0004	gnd2_phosphogluconate_dehydrogenase_(decarboxylating)		1426.2	1169.43	3692.39	1962.57	2511.31	2302.04	9770.83		2018.24	1617.16	3632.61	2342.78	3142.91	2750.42	10289.5
SACE_0005	recF_DNA_replication_and_repair_protein		338.099	315.361	813.407	484.563	498.631	359.746	1549.03		469.039	503.916	783.466	649.396	632.069	512.188	1583.86
SACE_0006	hypothetical_protein		382.333	323.499	333.516	375.065	195.296	438.432	673.583		574.11	597.936	390.533	570.835	363.089	718.011	809.443
SACE_0008	gyrB_DNA_gyrase_subunit_B		1144.15	1124.25	2015.45	574.463	2140.84	1603.04	7434.59		1557.03	1324.54	1721.75	560.425	2518.37	1672.92	7570.55
SACE_0009	gyrA_DNA_gyrase_subunit_A		1047.04	1257.94	2561.97	856.111	2232.03	1999.88	7396.23		1491.97	1561.51	2299.54	891.496	2591.85	2095.97	7496.31
SACE_0010	hypothetical_protein_Rv0007		1910.53	1073.17	3811.25	3270.63	2043.94	2799.28	7384.5		1841.33	1441.05	2895.65	3786.66	2091.99	3547.18	6289.33
SACE_0011	hypothetical_protein		9445.53	2570.48	22831	15205.8	6858.23	4337.26	11533.6		24315.4	27535.6	14065.7	48665.2	6822.26	14716.3	26169.3
SACE_0012	TetR_family_transcriptional_regulator		417.162	413.355	285.721	322.287	294.608	185.751	489.868		184.566	453.401	213.307	383.688	247.551	209.184	443.935
SACE_0013	lignostilbene_alpha/beta_dioxygenase		527.068	448.65	141.545	280.241	288.757	205.451	291.634		591.01	602.656	130.302	374.735	333.629	251.745	274.944
SACE_0014	mmpL10_conserved_large_membrane_protein		222.592	253.224	137.951	124.527	158.805	137.457	262.65		252.398	346.312	125.221	153.234	185.705	198.26	268.582
SACE_0015	acyl_CoA_dehydrogenase		628.76	535.937	220.182	420.683	302.637	262.75	424.686		657.634	570.586	178.564	468.74	324.204	255.774	382.594
SACE_0016	transcriptional_regulator,_LuxR_family		255.444	252.596	86.3213	183.949	230.075	271.992	261.207		261.809	348.161	78.4115	226.93	250.335	343.138	239.213
SACE_0017	hypothetical_protein		280.073	361.254	106.619	197.943	285.791	244.327	285.873		393.714	523.994	91.1435	246.225	350.677	328.272	245.315
SACE_0018	amine_oxidase,_flavin_containing		361.089	373.336	136.549	283.284	263.415	226.156	163.02		438.935	562.703	122.132	381.48	298.897	249.997	141.174
SACE_0019	AMP_dependent_synthetase_and_ligase		124.05	335.563	138.944	206.267	181.725	0	0		492.876	924.747	77.8464	438.642	326.382	178.234	77.2044
SACE_0020	hypothetical_protein		133.846	234.246	76.5217	134.634	127.569	193.357	166.355		138.13	376.909	72.838	200.889	178.412	277.303	146.549
SACE_0021	putative_multi_domain_beta_ketoacyl_synthase		120.302	175.355	44.4431	82.7288	120.329	165.354	140.168		144.704	251.435	45.4237	110.166	145.626	201.68	124.53
SACE_0022	putative_multi_domain_beta_ketoacyl_synthase		258.51	230.676	52.5474	99.6211	170.71	203.306	199.896		322.938	343.386	61.2142	136.734	204.113	329.502	218.608
SACE_0023	beta_ketoacyl_synthase		203.654	238.647	74.4604	128.246	151.798	181.363	174.229		227.854	327.226	70.8369	159.838	173.312	239.456	172.388
SACE_0024	2_nitropropane_dioxygenase,_NPD		153.142	178.608	62.2816	56.9795	110.409	149.543	123.925		165.144	282.308	63.6108	75.8622	128.056	203.051	116.507
SACE_0025	acyl_CoA_dehydrogenase_domain_protein		65.0156	103.288	32.5339	30.3257	58.6175	107.629	77.3035		63.7921	156.781	30.5334	39.7248	67.3128	140.581	71.1073
SACE_0026	accA_acetyl_carboxylase		175.047	223.203	86.5636	119.533	146.922	174.346	160.941		190.093	311.067	82.3352	149.823	167.335	215.435	158.726
SACE_0027	acetyl_CoA_carboxylase,_biotin_carboxyl_carrier_protein		143.824	181.115	57.883	174.588	175.653	321.25	169.373		114.142	239.912	36.9531	207.01	206.043	380.307	162.569
SACE_0028	acetyl_CoA_carboxylase		197.766	264.957	89.2901	208.666	180.492	247.244	180.025		218.171	365.805	69.7117	255.748	198.327	333.651	163.972
SACE_0029	RNA_polymerase_sigma_factor		86.8119	139.545	122.315	126.31	137.798	316.602	125.53		47.3835	222.432	107.458	153.94	176.204	336.272	76.9917
SACE_0030	probable_ATP_dependent_Clp_protease_ATP_binding_subunit		116.751	167.705	186.11	186.417	154.866	226.026	462.426		92.0073	77.4088	89.4665	136.175	55.2174	278.484	139.867
SACE_0031	hypothetical_protein		200.856	177.548	367.71	257.603	322.978	0	607.161		0	351.715	58.5175	195.315	0	251.458	156.685
SACE_0032	hypothetical_protein		504.281	460.602	987.201	533.438	560.523	1025.08	1439.27		490.065	601.144	922.306	666.393	705.412	1316.14	1444
SACE_0033	hypothetical_protein		1399.48	711.661	3856.97	4559.51	1497.66	4712.28	5592.63		1809.11	1247.59	3453.08	5815.37	1743.16	5825.57	6319.01
SACE_0034	putative_peptidyl_prolyl_cis_trans_isomerase		3789.81	5008.45	23542.9	12910.8	12632.5	12570.5	33715.7		4706.51	6518.52	17251.5	14008.5	14490.7	13703	28298.4
SACE_0035	rhomboid_like_protein		1022.69	1213.65	4079.8	3148.87	2380.06	1761.19	5171.83		1675.56	1957.81	4783.07	4487.52	3546.14	2531.01	6419.52
SACE_0036	hypothetical_protein		203.742	263.396	1000.36	679.391	433.579	435.459	1006.88		24.8639	215.471	336.775	370.585	258.535	157.511	275.515
SACE_0037	hypothetical_protein		2973.32	1881.85	10954.8	2958.67	4370.2	4139.21	5982.58		8239.79	3357.71	10089	5305.89	6956.44	8869.93	9084.19
SACE_0038	srtB_putative_sortase_like_protein		384.26	381.775	292.479	316.572	298.509	228.134	406.108		326.613	505.944	254.911	358.22	316.68	428.563	338.121
SACE_0039	hypothetical_protein		256.536	334.997	0	210.69	276.697	0	0		0	555.276	58.1132	216.521	132.358	0	0
SACE_0040	pabA_putative_p_aminobenzoate_synthase_glutamine_amidotransferase		429.926	317.687	1930.45	1133.14	677.311	640.567	915.633		594.191	549.682	1916.65	1608.26	833.925	886.12	940.001
SACE_0041	transposase_for_IS3518		212.265	63.3263	149.137	80.1115	47.9699	0	174.995		5672.4	2984.46	8818.72	3092.34	4208.25	2053.94	3934.84
SACE_0042	transposase_for_IS3508i		16.6304	21.0953	39.7978	20.5206	22.311	7.05677	86.2903		1672.81	875.428	496.074	1038.07	684.378	320.461	683.303
SACE_0043	hypothetical_protein		411.094	365.493	1769.89	740.881	795.023	399.687	1596.7		928.141	1016.97	2461.39	1842.41	1475.02	852.567	2560.06
SACE_0044	pknBSERine/threonine_protein_kinase		982.623	852.455	3418.88	1344.78	1674.97	1255.03	3288.69		1030.98	1028.05	2541.7	1415.11	1614.93	1309.82	2769.5
SACE_0045	pknA_putative_serine/threonine_protein_kinase		390.121	420.991	1698.54	770.917	651.259	684.365	1470.74		348.88	566.545	1419.84	882.952	701.776	765.094	1272.27
SACE_0046	peptidoglycan_glycosyltransferase		585.097	788.545	2915.06	1238.67	1418.02	969.666	2357.79		773.113	984.978	2424.47	1340.28	1489.82	1158.91	2193.24
SACE_0047	ftsW2_putative_cell_division_protein		821.952	975.85	3752	1221.84	1697.3	1070.55	2675.52		1463.26	1417.06	3890.31	1691.41	2165.4	1462.02	3268.65
SACE_0048	protein_serine/threonine_phosphatases		1830.52	1496.48	7886.74	2749.48	3797.22	3334.86	8221.71		2536.51	1977.94	7102.29	3346.65	4239.82	3795.9	8216.1
SACE_0049	FHA_domain_containing_protein		1425.37	2238.09	8394.52	2004.06	5892.85	5857.63	13758.2		1135.05	2708.96	5176.9	1993.51	4817.93	6919.56	11938.6
SACE_0050	FHA_domain_containing_protein		3481.24	4445.73	17918.8	3485.74	10490.4	11829.5	26441.9		2888.5	6243.52	14011.5	3520.54	10952.9	14884.4	23905.5
SACE_0051	putative_exported_phosphatase		418.071	380.461	106.897	375.919	171.649	314.498	301.493		457.462	518.015	87.817	480.073	190.284	431.17	249.76
SACE_0052	phoD_phosphodiesterase/alkaline_phosphatase_D		210.424	204.68	76.734	117.071	172.242	171.161	180.535		248.86	329.888	72.8413	167.283	205.234	241.127	170.286
SACE_0053	beta_lactamase_fold_like_Zn_dependent_hydrolase		385.13	413.728	80.4577	276.103	260.363	263.827	182.273		449.957	567.742	66.7225	312.367	332.87	338.825	184.828
SACE_0054	pyridoxal_dependent_decarboxylase_family_protein,_putative		212.852	272.223	120.098	212.289	152.958	182.903	250.135		166.954	292.301	55.9457	158.563	128.687	229.334	174.139
SACE_0055	hypothetical_glycine_rich_protein										0	0	0	176.841	108.226	0	690.89
SACE_0056	putative_ABC_transporter_ATP_binding_protein		319.065	427.957	135.066	367.747	285.803	233.142	348.288		429.291	573.286	134.48	484.196	350.432	311.264	378.084
SACE_0057	monooxygenase,_FAD_binding		255.587	264.818	272.203	197.881	249.742	279.85	179.622		355.219	414.801	255.286	269.518	328.677	358.558	195.119
SACE_0058	putative_acetyltransferase		241.7	279.067	72.8139	221.569	148.655	256.114	174.88		242.944	427.148	57.2975	309.447	193.892	289.806	199.444
SACE_0059	transcriptional_regulator,_IclR_family		143.842	372.395	350.725	312.527	438.465	345.565	436.194		162.49	542.077	316.246	379.543	482.418	443.187	444.259
SACE_0060	hypothetical_protein		260.218	446.132	2308.21	1338.5	934.269	1285.76	1214.51		245.301	653.838	1925.64	1617.83	933.108	1573.82	1019.49
SACE_0061	NAD_dependent_epimerase/dehydratase		309.518	356.852	717.771	602.143	363.546	616.562	552.873		439.066	420.975	589.017	709.906	363.438	761.542	466.65
SACE_0062	hypothetical_protein										0	3337.02	0	1087.7	0	0	0
SACE_0063	FAD_linked_oxidoreductase		165.858	195.7	58.4221	142.559	155.061	200.455	137.55		213.606	282.61	60.9819	193.664	225.859	270.981	148.928
SACE_0064	amino_acid_aldolase_or_racemase_like		161.702	153.514	111.628	98.2908	122.151	154.848	217.306		194.643	192.168	105.165	130.644	153.907	191.115	215.337
SACE_0065	TetR_family_transcriptional_regulator		386.825	508.705	707.181	322.11	531.793	612.22	1096.89		495.276	640.915	581.346	401.802	660.136	736.808	1016.83
SACE_0066	hypothetical_protein		241.086	213.861	331.048	266.055	230.571	257.098	404.987		269.786	300.787	320.617	327.826	260.246	326.732	386.388
SACE_0067	hypothetical_protein		17920.4	29691.7	142669	112349	58804.8	133902	180280		16578.7	50968.8	114311	172235	70908.2	209374	169942
SACE_0068	hypothetical_protein		15664.6	23854.8	116471	84317.7	50998.9	94511.5	145281		6300.07	27643.7	44133.5	75186.2	30768.2	64938.6	52728.6
SACE_0069	regulator		603.805	1271.42	6704.64	2342.27	3015.95	4088.73	3694.35		864.179	1723.66	6275.54	3008.71	3801.38	5242.63	4046.71
SACE_0070	aminoglycoside_phosphotransferase		144.033	278.673	746.836	319.097	441.75	246.064	493.552		184.079	413.021	742.862	416.036	547.541	303.919	471.241
SACE_0071	hypothetical_protein		2109.37	1528.7	6642.8	5067.84	1935.91	713.996	1005.9		2889.29	2325.79	5097.03	6543.04	2277.75	1121.05	1429.29
SACE_0072	mphB_macrolide_2'_phosphotransferase		478.998	245.167	1058.88	630.643	362.385	186.318	236.029		86.7874	300.014	626.48	556.194	258.083	245.142	128.235
SACE_0073	probable_copper_resistance_protein		259.373	238.157	384.544	315.052	297.072	468.82	7617.58		409.167	416.588	414.872	497.007	474.58	813.63	9302.25
SACE_0074	hypothetical_protein		343.555	341.775	353.626	286.156	271.237	389.897	8851.5		426.805	510.036	293.068	380.781	335.732	614.157	8242.43
SACE_0075	hypothetical_protein		1072.05	885.984	1848.29	1320.61	826.934	645.189	3270.25		1202.1	1172.1	1424.88	1721.43	838.431	548.338	2552.91
SACE_0076	glycine_betaine_transporter,_BCCT_family		5693.62	3508.64	15311	7283.78	7446.87	9379.2	16623.7		9284.15	4491.56	15521.4	9047.21	9600.73	10922	19661.1
SACE_0077	ABC_quaternary_amine_transporter,_permease_component		1479.53	1184.75	4062.02	1982.65	2343.97	2241	3436.7		1892.56	1297.73	2962.56	1653.17	2328.53	2038.07	2507.83
SACE_0078	putative_ABC_transporter_ATP_binding_protein		997.911	775.443	1913.14	904.023	1114.76	719.735	1259.79		1349.91	1073.71	1677.47	1079.8	1257.26	825.28	1216.84
SACE_0079	probable_ABC_quaternary_amine_transporter,_permease_component		675.909	835.898	1495.3	1092.85	895.203	859.78	1349.11		1267.84	1287.03	1697.15	1653.12	1443.57	1210.6	1727.76
SACE_0080	possible_glycine_betaine/carnitine/choline_binding_protein_precursor		601.676	604.618	1047.88	755.134	563.183	550.914	840.073		728.72	749.923	858.836	868.216	636.512	560.874	766.121
SACE_0081	hypothetical_protein		171.804	370.178	178.042	260.087	318.158	254.999	340.982		224.01	704.833	180.805	531.113	367.954	589.857	273.392
SACE_0082	hypothetical_protein		0	65.6068	51.4119	49.9003	90.3153	0	101.98		14.9147	99.6439	41.4092	95.9274	118.144	34.1654	49.7713
SACE_0083	probable_lipase		245.271	312.912	137.006	168.296	215.152	212.676	288.232		251.4	340.612	121.64	204.118	246.377	207.389	286.22
SACE_0084	drug_resistance_transporter,_EmrB/QacA_family		42.6539	105.224	40.5576	38.003	107.919	112.304	92.7532		43.0668	144.501	29.799	40.6331	87.1453	132.634	77.5909
SACE_0085	transcriptional_regulator,_ArsR_family		66.3643	81.0288	68.2995	44.8441	71.2391	159.571	0		53.63	86.2715	66.5457	58.9088	46.5736	212.72	12.6239
SACE_0086	hypothetical_protein		108.023	92.5042	160.346	105.89	77.4619	192.399	141.006		152.426	155.509	174.397	158.282	103.863	276.926	155.946
SACE_0087	hypothetical_protein		218.353	238.598	547.756	489.38	236.155	441.687	1704.99		272.722	393.242	592.027	684.869	304.246	595.542	1811.74
SACE_0088	hypothetical_protein		994.42	662.579	1638.91	616.282	1159.75	832.227	1212.72		1892.93	925.543	1630.46	869.733	1591.28	1054.32	1455.08
SACE_0089	hypothetical_protein		497.574	527.54	1478.33	477.999	1053.07	675.217	1382.56		361.609	719.475	854.589	457.565	882.899	735.693	923.42
SACE_0090	hypothetical_protein		390.153	581.352	766.404	517.521	546.887	675.173	700.37		169.206	1058.57	435.495	566.294	449.07	563.076	455.693
SACE_0091	hypothetical_protein		357.37	558.394	752.649	546.507	547.505	428.335	993.433		453.262	1098.21	451.74	909.418	752.167	491.433	1104.93
SACE_0092	short_chain_dehydrogenase/reductase_SDR		264.989	227.883	901.579	672.501	514.145	925.309	871.932		472.145	329.291	756.935	693.063	543.864	1110.02	923.233
SACE_0093	hypothetical_protein		494.414	431.189	0	474.676	319.237	0	0		0	2322.28	0	929.016	0	0	0
SACE_0094	oxidoreductase,_aldo/keto_reductase_family		203.073	260.586	193.32	172.422	255.468	323.11	261.17		205.889	342.565	203.982	205.438	319.924	287.266	240.36
SACE_0095	rkpK_UDP_glucose_6_dehydrogenase_protein		277.323	108.925	79.4352	121.1	67.3237	77.1775	135.451		7429.58	2076.45	1885.02	3072.65	2856.48	1723.42	2914.78
SACE_0096	ggt1_putative_gamma_glutamyl_transferase		142.186	187.053	380.32	247.643	235.428	458.853	666.38		159.308	303.688	374.889	334.76	286.744	619.948	667.679
SACE_0097	diguanylate_cyclase/phosphodiesterase_with_PAS/PAC_sensor(s)		378.649	373.284	636.039	495.731	404.691	524.062	812.06		460.917	506.798	588.957	585.742	447.389	629.331	801.814
SACE_0098	glxK_glycerate_kinase		121.136	124.058	72.146	68.3771	91.2519	107.877	152.266		107.693	137.307	62.4281	80.416	69.6926	80.0785	108.659
SACE_0099	integral_membrane_transporter		67.6353	83.795	22.84	24.5902	45.8548	63.2439	0		92.7434	116.993	23.0953	34.5577	47.0296	105.146	19.6655
SACE_0100	permease_of_the_drug/metabolite_transporter_(DMT)_superfamily		171.473	174.469	108.458	89.2107	142.088	111.983	209.3		171.265	298.083	120.491	143.787	184.962	122.883	268.908
SACE_0101	two_component_system_response_regulator		193.225	505.609	744.105	291.668	638.977	413.431	606.24		183.751	860.113	677.266	372.936	743.02	625.782	589.932
SACE_0102	two_component_sensor_kinase		748.561	731.436	1389.46	1088.56	718.712	632.796	497.436		1066.2	1005.9	1354.56	1311.09	848.772	831.711	555.615
SACE_0103	hypothetical_protein		212.741	230.592	662.553	480.903	303.505	440.595	356.816		256.096	354.483	1073.15	1320.96	643.332	1585.02	450.528
SACE_0104	glycosyl_transferase		298.007	359.311	490.14	443.151	380.789	456.524	703.315		358.475	537.173	499.076	574.02	493.959	555.363	707.615
SACE_0105	hypothetical_protein		387.938	386.812	1503.82	595.786	647.034	646.848	1220.03		356.05	542.114	1228.56	590.438	641.264	683.918	987.515
SACE_0106	hypothetical_protein		317.466	298.094	371.581	267.864	266.101	201.61	367.201		330.27	413.299	349.336	321.9	284.916	253.129	311.629
SACE_0107	msrA_peptide_methionine_sulfoxide_reductase		924.103	1122.98	4845.54	2664.84	1903.34	2708.46	4353.03		1429.69	1898.62	4755.17	3920.99	2691.49	3959.34	5121.39
SACE_0108	endo_1,4_beta_glucanase		403.392	323.896	187.618	255.11	291.02	268.969	424.943		373.922	377.623	96.8179	210.709	300.567	221.11	270.11
SACE_0109	hypothetical_protein		422.804	369.322	291.559	431.124	269.003	549.524	299.37		483.843	600.489	219.272	609.634	300.301	679.346	305.718
SACE_0110	chb_secreted_chitin_binding_protein		947.035	488.577	603.437	386	655.627	514.737	508.283		302.215	526.174	407.538	249.465	567.278	685.06	367.856
SACE_0111	pyridoxamine_5'_phosphate_oxidase_related,_FMN_binding		910.763	585.27	1127.6	1243.33	758.298	1292.84	1834.78		1062.57	821.083	1004.67	1548.53	851.183	1794.22	1702.48
SACE_0112	RNA_polymerase,_sigma_70_factor,_ECF_subfamily		112.708	159.2	62.8306	107.066	129.478	160.595	140.927		97.3791	207.858	63.923	159.828	173.501	232.588	162.322
SACE_0113	hypothetical_protein		1656.54	709.278	2909.72	2761.92	1216.68	1713.53	2424.09		2293.37	1170.09	2659.36	4091.4	1805.61	2569.28	2934.42
SACE_0114	mutM,_fpg_formamidopyrimidine_DNA_glycosylase		295.505	470.115	846.145	471.195	560.101	639.507	834.331		479.174	651.665	681.562	525.791	631.312	785.482	778.074
SACE_0115	sensor_kinase,_two_component_system		413.702	458.8	1518.35	1331.76	779.106	935.497	1195.39		553.24	660.466	1447.18	1721.65	920.466	1125.05	1282.62
SACE_0116	possible_signal_peptide_peptidase		1021.52	878.309	3904.85	3053.04	1939.17	2105.32	3086.31		1395.24	1363.96	3862.82	4309.66	2512.46	2866.88	3208.27
SACE_0117	response_regulator,_two_component_system		718.209	467.041	1938.2	1245.89	774.123	513.021	1077.25		774.204	610.509	1793.91	1603.63	967.12	610.86	985.709
SACE_0118	hypothetical_protein		257.549	321.659	1001.63	696.924	396.429	226.883	508.136		335.163	596.803	1085.85	1154.12	580.699	133.464	592.256
SACE_0119	sodium:solute_symporter,_SSF		376.311	370.066	306.289	367.924	271.482	221.696	245.605		537.48	549.677	347.481	542.677	386.04	358.158	279.207
SACE_0120	clfB_clumping_factor_B		710.767	1942.83	5596.42	680.874	2995.37	1689.52	1508.12		1149.23	3236.13	7505.16	844.089	5870.95	2768.42	2226.26
SACE_0121	SSS_sodium_solute_transporter_superfamily		861.051	993.617	3742.72	907.685	2056.82	1334.8	798.118		1581.16	1563.76	4074.35	1339.84	2861.53	1814.99	910.853
SACE_0122	hypothetical_protein		540.766	0	844.74	337.607	523.748	0	0		0	2363.66	716.253	614.236	890.233	0	0
SACE_0123	rhodanese_like		1062.01	884.537	4087.18	4039.11	2601.72	3592.32	3092.59		1178.33	1791.52	3366.47	5287.21	2651.09	5887.9	3004.84
SACE_0124	possible_membrane_protein		275.34	412.703	1037.61	884.11	689.876	788.911	769.81		444.631	807.943	1313.46	1556.71	1128.24	1469.32	980.503
SACE_0125	cyp20_putative_cytochrome_P450		58.0089	60.892	167.907	93.2431	60.5052	143.057	75.7207		57.9878	95.9182	174.019	137.512	103.377	178.496	71.5863
SACE_0126	glpQ1_glycerophosphoryl_diester_phosphodiesterase		311.17	332.748	217.944	239.977	263.705	295.585	339.67		421.855	482.445	230.392	357.294	349.859	393.385	467.885
SACE_0127	hypothetical_protein		264.275	290.641	648.08	614.265	437.04	539.34	757.26		372.893	441.086	620.589	751.032	484.183	769.915	676.732
SACE_0128	RNA_polymerase_ECF_sigma_factor		1291.8	871.055	3290.79	2444.71	921.482	1092.47	1917.35		1248.05	949.539	2197.17	2437.12	981.542	1291.99	1345.79
SACE_0129	hypothetical_protein		325.563	297.235	1394.89	946.353	355.401	560.2	965.937		358.475	311.583	871.532	807.377	385.894	766.51	707.459
SACE_0130	ferritin_family_protein		8722.4	1031.93	1008.2	379.485	967.55	499.751	4804.57		16421.6	1392.71	972.003	504.121	1392.86	573.467	6372.53
SACE_0131	arcA_arginine_deiminase		316.652	363.88	165.752	324.003	220.85	295.606	265.255		412.615	551.348	178.222	433.148	267.833	397.645	253.861
SACE_0132	abortive_infection_protein		123.118	172.196	270.921	173.241	183.049	150.036	347.238		164.704	248.914	316.524	254.886	214.75	277.44	372.086
SACE_0133	hypothetical_protein		330.174	304.021	909.405	530.408	492.658	1477.71	2056.63		265.109	446.913	672.993	458.882	466.407	1465.34	1648.76
SACE_0134	hypothetical_protein		318.322	564.263	4099.4	2402.94	2006.98	13317.5	9279.05		476.662	980.798	4180.63	3650.99	2494.76	21297.1	9560.69
SACE_0135	hypothetical_protein		518.466	387.278	869.556	550.541	575.237	730.883	783.092		642.21	522.72	755.202	679.307	685.611	928.939	823.769
SACE_0136	fahA_fumarylacetoacetase_hydrolase		450.517	322.067	679.007	526.198	392.36	513.465	625.428		538.573	443.539	607.565	670.483	407.412	707.636	558.779
SACE_0137	sdrB_differentiation_regulon_(IclR_family_transcriptional_regulator)		159.113	47.3834	219.668	200.383	96.4727	207.362	145.573		104.043	32.9042	130.017	183.535	56.1678	290.123	107.66
SACE_0138	hypothetical_protein		321.382	286.596	203.637	206.761	244.913	285.392	389.577		314.481	371.214	189.313	244.414	271.656	403.1	392.455
SACE_0139	yfiL_ABC_transporter_ATP_binding_protein		155.397	182.194	44.0432	72.3733	163.922	172.337	179.901		73.554	211.124	24.3223	74.8267	169.924	178.087	180.432
SACE_0140	integral_membrane_protein		163.191	181.291	129.796	171.521	127.382	135.397	84.2529		111.648	233.928	80.8568	132.924	162.868	208.209	54.96
SACE_0141	ECF_subfamily_sigma_factor		231.909	438.735	132.062	209.899	199.392	331.415	271.608		220.65	670.453	81.2429	278.053	225.371	552.084	185.057
SACE_0142	putative_cytochrome_ubiquinol_oxidase_subunit		984.836	494.65	1443.5	952.326	1775.43	2494.82	28482.2		1260.31	650.22	1338.47	1233.14	2165.32	3110.93	30462.4
SACE_0143	cydB_cytochrome_d_ubiquinol_oxidase_subunit_II		1162.65	504.958	734.771	640.032	1065.04	2190.2	20761.3		1103.39	833.315	737.447	912.568	1423.67	2959	24145.4
SACE_0144	cydCD_putative_ABC_transporter_ATP_binding_protein		193.309	150.217	180.535	231.793	250.549	535.465	3946.7		291.688	247.25	209.739	331.067	323.797	717.743	4008.34
SACE_0145	two_component_system_sensor_kinase		67.4815	101.779	250.307	243.195	147.418	144.229	727.247		100.898	181.45	280.567	373.269	190.324	185.294	747.84
SACE_0147	hypothetical_protein		600.572	599.782	796.984	656.933	462.271	870.844	3440.01		452.805	543.561	717.722	637.076	563.255	999.542	4206.27
SACE_0148	two_component_system_response_regulator		657.066	551.034	1594.94	1218	760.501	727.275	1524.63		1010.66	804.996	1522.81	1663.11	1011.9	966.116	1553.51
SACE_0149	DoxX		408.649	442.059	814.52	850.785	709.732	826.682	729.944		475.914	508.948	579.424	926.946	726.861	1012.3	740.685
SACE_0150	heat_shock_protein_HSP20		3596.78	828.285	1799.42	3146.24	1245.06	762.641	5302.93		4417.15	1267.47	1523.23	4325.36	1616.65	893.178	6814.97
SACE_0151	phage_tail_assembly_like_protein		609.126	622.696	2216.41	2438.79	1205.75	2058.95	2867.04		844.079	1055.49	2877.32	3945.86	1734.09	3221.06	3859.54
SACE_0152	pheA_prephenate_dehydratase_(PDT)		399.457	337.892	777.55	571.993	379.506	436.32	738.907		597.652	553.599	827.144	818.301	508.784	585.736	837.558
SACE_0153	pgmB_2,3_PDG_dependent_phosphoglycerate_mutase		99.2681	127.97	350.838	292.497	220.619	337.583	206.976		92.3282	135.241	258.951	403.558	239.332	483.099	150.586
SACE_0154	hypothetical_protein		550.262	554.47	1521.42	1155.17	603.209	789.903	733.507		457.578	640.755	1528.7	2054.84	863.459	998.591	1066.58
SACE_0155	putative_secreted_protein		296.961	303.086	727.189	334.441	444.459	255.178	693.299		279.73	448.29	654.094	427.798	521.93	287.943	639.097
SACE_0156	hypothetical_protein		884.654	1223.24	5009.61	1722.49	2697.57	3732.96	5397.8		874.598	1751.8	4273.31	1936.33	3377.64	4148.52	5374.88
SACE_0157	hypothetical_protein		1145.54	1006.64	3601.86	1564.58	1703.43	1725.81	2945.12		1515.88	1357.42	3070.47	1831.05	2022.83	1931.85	2893.64
SACE_0158	serS_seryl_tRNA_synthetase		450.454	543.47	1357.02	846.755	732.974	535.261	1622.72		573.64	709.057	1087.93	922.305	832.312	586.144	1472.78
SACE_0159	endonuclease_III_like_protein		271.232	363.245	235.257	184.049	216.177	270.675	295.394		228.849	522.323	155.995	208.877	210.643	231.632	265.628
SACE_0160	transcriptional_regulator,_Cro/CI_family		133.385	140.506	420.404	304.358	306.462	443.465	468.574		74.4749	185.438	385.661	363.499	352.432	597.194	410.589
SACE_0161	Cof_protein		606.607	512.577	644.416	697.28	422.357	492.837	936.441		776.389	763.222	617.346	957.075	520.423	643.699	1086.37
SACE_0162	hypothetical_protein		487.695	390.039	893.225	1118.74	474.245	792.834	1863.76		653.977	634.546	901.964	1625.45	617.111	1245.82	2017.64
SACE_0163	LGFP		204.634	206.098	89.2634	109.357	130.231	192.709	155.453		182.454	259.4	71.7361	105.933	127.858	232.978	88.1144
SACE_0164	hypothetical_protein		439.388	467.465	1027.49	618.907	488.368	449.806	539.128		584.832	607.652	970.531	733.378	620.328	580.314	534.141
SACE_0165	glf_UDP_galactopyranose_mutase		4605.01	1679.34	8259.04	1543.18	4650.08	1839.87	4850.11		4735.34	1742.95	6155.5	1611.78	5115.53	1755.3	4195.74
SACE_0166	galactofuranosyl_transferase		1055.03	903.528	2482.45	903.197	1640.64	1036.27	2457.28		1100.65	1238.32	2136.78	1096.42	1907.51	1267.99	2347.12
SACE_0167	membrane_associated_phospholipid_phosphatase		896.053	542.602	2055.91	1551.15	1033	1165.06	1861.49		720.452	569.541	1487.14	1553.87	931.152	1266.55	1225.13
SACE_0168	possible_4_hydroxybenzoate_polyprenyltransferase		2639.66	1525.82	6248.56	4484.64	2914.55	2833.62	5253.4		3990.76	2059.55	6311.42	6025.8	3772.07	3622.74	6156.25
SACE_0169	hypothetical_protein		1738.71	1437.93	2388	2182.37	1463.5	1784.41	1451.55		2008.56	1060.77	1328.43	2300.44	1257.41	1846.94	816.373
SACE_0170	transcriptional_regulator,_XRE_family		1222.2	963.965	1112.71	696.745	847.532	465.251	758.704		1576.11	1241.08	770.594	579.836	876.725	367.233	620.004
SACE_0171	hypothetical_protein		353.153	0	227.157	213.993	224.463	0	0		0	1433.05	56.5296	345.148	260.263	672.435	0
SACE_0172	hypothetical_protein		190.471	337.633	99.0553	197.048	210.644	122.706	318.51		297.959	473.307	91.2869	309.191	265.05	184.495	339.317
SACE_0173	putative_dioxygenase		392.623	364.235	136.795	318.549	263.928	281.661	259.748		358.81	466.715	107.198	374.628	271.466	329.101	226.887
SACE_0174	transcriptional_regulator,_PadR_like_family		822.382	657.848	433.951	515.775	436.805	350.835	633.329		403.666	715.571	366.719	391.692	424.641	321.597	560.381
SACE_0175	phoD_phosphodiesterase/alkaline_phosphatase_D		155.619	232.85	110.525	113.109	197.822	103.939	173.733		190.276	335.61	99.3031	154.424	236.056	149.521	165.508
SACE_0176	hypothetical_protein		428.435	418.485	234.243	213.038	295.308	282.34	313.768		362.786	418.702	177.56	258.17	274.665	180.666	237.748
SACE_0177	transcriptional_regulator,_XRE_family		277.51	320.732	346.744	213.198	302.76	414.732	450.118		351.669	408.961	279.402	238.69	326.596	501.67	446.328
SACE_0178	embC_probable_arabinosyltransferase,_membrane_protein		185.466	197.212	133.756	130.03	166.474	147.29	230.896		215.905	306.468	132.915	182.948	201.962	235.678	240.185
SACE_0179	embC_integral_membrane_indolylacetylinositol_arabinosyltransferase_EmbC		275.922	250.595	54.6886	147.283	146.826	184.291	153.303		339.721	351.884	57.7822	202.374	191.469	265.685	161.243
SACE_0180	glycosyl_transferase,_group_2_family_protein		733.008	506.596	420.214	510.798	482.859	502.04	549.973		583.824	479.671	309.402	343.256	466.645	389.205	400.081
SACE_0181	dolichyl_phosphate_beta_D_mannosyltransferase		877.744	645.582	577.627	806.136	507.846	430.012	648.528		596.65	541.678	442.253	292.565	407.396	204.394	383.967
SACE_0182	protoporphyrinogen_oxidase		458.597	559.817	318.282	532.651	401.673	634.924	748.799		381.175	660.868	240.758	570.414	392.353	658.839	624.688
SACE_0183	hypothetical_protein		242.636	219.726	115.356	231.16	168.871	219.209	320.343		192.294	326.832	90.8121	338.224	156.217	256.58	203.915
SACE_0184	hypothetical_protein		189.691	271.351	258.853	192.317	219.8	334.594	542.455		289.827	390.823	258.893	253.458	269.066	397.914	557.983
SACE_0185	hypothetical_protein		641.721	796.416	1735.78	839.062	1072.12	2293.13	4281.54		760.942	1129.69	1531.87	1031.97	1225.66	2697.5	4138.06
SACE_0186	embB_arabinosyl_transferase		432.403	281.67	477.568	259.799	259.448	283.582	245.484		580.255	429.3	508.638	362.543	325.887	384.167	272.35
SACE_0187	ohrA_organic_hydroperoxide_resistance_protein		606.23	933.701	2460.97	2273.83	1096.02	1811.58	1215.22		952.55	2177.77	2657.53	4028.89	1614.94	3329.15	1594.3
SACE_0188	ohrR_transcriptional_regulator,_MarR_family		392.307	304.92	159.01	325.247	209.499	220.149	297.581		546.441	467.295	145.039	438.041	241.176	147.631	290.462
SACE_0189	two_component_system_sensor_kinase		105.332	197.619	89.8751	115.573	151.811	122.518	165.109		82.7098	249.11	84.4652	118.419	178.769	128.901	155.316
SACE_0190	two_component_system_response_regulator		449.836	404.577	213.751	295.275	277.043	303.156	332.988		349.707	443.232	165.479	305.451	256.609	270.284	306.162
SACE_0191	hypothetical_protein		323.57	381.125	104.064	290.417	296.151	195.944	277.427		344.953	679.765	69.6899	435.406	319.846	287.345	288.893
SACE_0192	hypothetical_protein		452.271	435.565	314.053	338.226	362.958	219.691	358.031		405.543	642.878	242.898	418.331	395.959	258.607	340.674
SACE_0193	oxidoreductase,_short_chain_dehydrogenase/reductase_family		2965.62	2069.86	7565.84	4959.54	5893.2	5670.45	15291		2948.48	2818.57	6339.9	6304.37	7111.09	6796.15	14919.5
SACE_0194	FAD_linked_oxidase_like_protein		3928.09	2274.21	8106.7	3270.37	5640.69	5482.44	12915.3		4292.3	2734.71	6893.53	3749.76	6206.65	5912.86	12530.5
SACE_0195	probable_FAD_linked_oxidoreductase		1697.55	1429.84	4817.45	2089.78	3396.6	3204.3	8257.22		2593.77	1888.83	4418.85	2562.44	3924.25	3635.43	8609.73
SACE_0196	GtrA_like_protein		1718.09	1398.19	3764.56	1036.31	2112.45	1552.05	3322.82		2627.32	1984.96	3755.18	1433.83	2893.76	2041.61	3942.28
SACE_0197	hypothetical_protein		179.787	137.196	296.336	258.325	266.635	300.203	301.071		217.617	276.724	354.116	700.139	413.021	910.927	615.665
SACE_0198	embC_arabinosyl_transferase		354.335	346.343	937.8	559.077	481.564	436.814	1013.22		456.599	477.634	893.297	701.812	592.947	540.974	1020.23
SACE_0199	glycosyl_transferase		630.058	479.261	1090.4	901.553	668.222	746.976	1708.52		693.262	617.218	884.706	1057.85	723.486	849.97	1562.47
SACE_0200	putative_ABC_transport_system,_ATP_binding_protein		3289	890.282	3343.97	1225.22	1711.52	1360.7	3247.46		4313.72	943.225	2712.56	1314.41	1795.79	1374.01	3360.31
SACE_0201	ABC_type_transporter,_permease_component		6529.29	2626.63	10958.3	2275.03	4838.21	1727.58	7833.68		14465.2	3539.74	10679.2	2996.57	6605.59	2110.2	10716.9
SACE_0202	probable_cysteine_desulfurase		667.487	453.379	1024.51	965.781	547.17	856.273	1177.36		918.953	705.734	1115.96	1372.85	688.466	1176.9	1300.95
SACE_0203	probable_NADPH:quinone_reductase		512.47	425.277	753.204	598.733	451.552	723.583	924.881		494.524	531.763	719.993	763.63	574.655	901.313	965.936
SACE_0204	probable_aminopeptidase		1787.78	1370.88	4024.27	1593.85	1889.99	4214.11	1704.73		2339.34	1879.94	3782.97	1992.1	2349.54	5154.91	1670.05
SACE_0205	phytase		576.1	480.152	750.803	389.507	579.311	654.704	491.488		616.313	673.966	617.75	476.892	583.464	824.346	434.428
SACE_0206	ABC_2_type_transporter		682.895	454.31	607.287	536.686	451.881	317.199	585.413		756.21	638.75	520.478	710.554	492.136	493.173	534.711
SACE_0207	daunorubicin_resistance_ABC_transporter_ATPase_subunit		429.106	469.157	561.811	487.451	320.216	417.927	538.197		374.821	647.209	507.773	594.588	376.994	528.007	575.504
SACE_0208	hypothetical_protein		246.016	198.423	340.716	344.675	261.522	381.125	373.289		129.468	98.0564	185.635	387.37	267.086	327.298	257.561
SACE_0209	transcriptional_regulator,_MarR_family		822.108	408.774	1416.3	2390.81	909.454	788.44	862.604		983.295	534.527	1181.88	2891.2	948.289	1078.68	942.44
SACE_0210	hypothetical_protein		664.86	525.265	622.043	504.312	553.201	452.14	539.818		803.478	620.801	411.937	675.02	533.893	589.583	473.325
SACE_0211	hypothetical_protein		286.685	290.288	399.036	315.849	337.217	209.267	344.191		341.849	470.658	378.437	421.102	401.127	251.525	298.517
SACE_0212	hypothetical_protein		463.297	412.21	491.485	400.47	517.644	658.907	778.154		575.602	551.859	373.45	462.828	520.68	727.484	721.793
SACE_0213	hypothetical_protein		346.504	375.154	612.088	275.394	672.034	1022.45	637.415		459.099	537.662	539.531	362.031	917.215	1229.68	692.183
SACE_0214	cationic_amino_acid_transport_protein		364.129	329.904	246.035	239.722	231.204	240.974	372.949		522.696	438.816	246.797	326.215	291.915	293.031	417.928
SACE_0215	possible_lipoprotein		359.731	543.6	609.013	229.552	604.841	440.81	431.804		372.844	581.18	408.682	248.363	548.927	450	391.741
SACE_0216	putative_conserved_alanine_rich_lipoprotein_LppW		276.752	386.792	449.846	361.492	367.654	639.464	634.633		333.679	619.496	385.958	530.79	415.173	891.177	667.019
SACE_0217	hisC2_putative_histidinol_phosphate_aminotransferase		451.036	598.318	1315.83	544.167	818.781	1448.64	1087.42		628.012	980.709	1357.47	769.706	1101.16	2097.43	1137.76
SACE_0218	carboxymethylenebutenolidase		649.155	786.092	2405.78	1951.25	1253.8	1875.47	2116.85		950.527	1299.38	2338.91	2747.9	1678.71	2801.88	2048.25
SACE_0219	acsA_acetoacetyl_CoA_synthetase		474.464	506.1	1057.05	789.778	617.768	763.061	934.313		544.897	663.103	844.256	920.048	696.874	978.683	823.454
SACE_0220	hypothetical_protein		0	499.355	422.37	434.066	720.154	0	689.955		7124.27	0	0	444.775	0	0	0
SACE_0221	hypothetical_protein		654.161	434.593	1390.71	663.35	870.808	1001.18	835.533		822.623	788.202	1336.39	1018.02	1057.05	1626.46	844.162
SACE_0222	hypothetical_protein		749.868	532.463	1229.27	558.479	908.68	809.241	535.002		733.531	668.121	942.318	597.744	943.841	993.04	369.192
SACE_0223	hypothetical_protein		949.761	749.863	1295.48	884.103	814.402	659.847	541.436		1831.78	1341.19	1335.68	1603.36	1167.74	1137.28	688.807
SACE_0224	hypothetical_protein		422.686	717.553	552.003	616.209	788.788	547.521	274.552		298.479	1428.18	426.092	917.208	1050.69	1193.83	222.76
SACE_0225	putative_3_oxoacyl_(acyl_carrier_protein)_reductase		614.659	644.095	2678.97	1731.58	1203.1	1621.21	929.94		937.12	1000.31	2751.12	2389.17	1700.48	2060.21	1098.87
SACE_0226	hypothetical_protein		534.502	371.892	1611.59	532.442	641.709	356.998	0		341.481	568.347	725.291	951.829	710.532	732.799	0
SACE_0227	YbaK/prolyl_tRNA_synthetase_associated_region		275.98	223.517	215.286	227.717	199.049	345.127	0		390.746	343.135	226.872	346.069	271.663	475.11	55.3297
SACE_0228	chloramphenicol_resistance_protein		140.459	114.848	61.1576	78.2465	91.5644	100.068	162.115		198.043	199.918	76.3774	120.331	131.198	189.896	210.023
SACE_0229	cypA_cytochrome_P450_like_enzyme		472.602	489.947	316.369	218.01	401.117	605.6	3456.94		599.487	686.752	292.685	292.865	477.64	702.417	3440.66
SACE_0230	putative_HTH_type_transcriptional_regulator		415.186	519.787	421.413	223.815	434.708	658.072	13328.8		378.459	711.962	272.479	246.557	396.361	629.3	9859.71
SACE_0231	tyrA_prephenate_dehydrogenase		49.5746	18.0177	102.849	138.997	34.7334	151.845	99.2029		68.1661	53.7367	133.5	266.668	68.1339	236.573	118.06
SACE_0232	hypothetical_protein		275.407	187.738	422.607	287.277	182.629	231.421	240.094		458.179	345.168	439.907	433.934	251.292	334.79	257.044
SACE_0233	CMP/dCMP_deaminase,_zinc_binding		255.964	225.307	147.524	117.998	151.551	215.729	154.515		123.129	308.864	90.3157	110.44	92.3304	149.62	27.7666
SACE_0234	RNA_polymerase_sigma_70_factor,_ECF_family		50.1434	72.0277	67.7324	41.2492	59.4927	116.103	0		108.714	93.0952	56.4965	42.5305	64.8817	117.442	45.267
SACE_0235	putative_large_secreted_protein		192.538	212.977	128.365	106.32	180.24	170.212	128.028		227.844	293.932	106.077	136.402	221.618	193.086	114.555
SACE_0236	hypothetical_protein		304.131	295.327	167.885	190.048	191.508	344.126	101.019		364.511	425.896	163.481	302.412	229.862	639.937	229.422
SACE_0237	glycerophosphoryl_diester_phosphodiesterase		151.452	246.406	126.163	297.616	156.249	175.994	92.6901		161.995	358.077	132.553	424.716	171.391	258.509	80.0498
SACE_0239	int_integrase_(recombinase)		525.559	671.049	464.509	408.604	560.864	301.621	646.711		674.492	837.478	314.294	518.482	661.437	273.924	539.615
SACE_0240	hypothetical_protein		622.274	360.827	127.996	595.342	258.331	539.996	308.553		807.645	1007.94	61.8271	1255.96	384.874	1041.41	123.173
SACE_0240a			231.506	362.044	81.6538	324.271	233.953	262.72	251.732		276.066	541.696	51.9184	446.756	275.82	483.916	291.448
SACE_0241	hypothetical_protein		376.626	261.626	0	270.925	174.857	0	0		0	222.654	24.0756	238.715	39.2684	195.3	250.842
SACE_0242	hypothetical_protein		942.074	542.544	164.957	853.008	323.292	413.265	373.949		518.618	682.416	125.64	923.736	332.278	531.232	245.826
SACE_0244	hypothetical_protein		211.65	224.976	54.4554	166.025	157.842	0	196.59		108.089	340.111	11.652	221.302	163.681	127.322	191.844
SACE_0245	hypothetical_protein		414.524	281.479	164.827	336.015	361.94	147.661	201.938		457.618	374.485	148.864	509.706	408.652	196.627	88.7312
SACE_0246	hypothetical_protein		407.33	554.838	162.624	473.011	246.003	262.678	288.527		699.372	798.479	245.218	584.536	331.309	467.882	129.965
SACE_0247	hypothetical_protein		1879.28	1041.74	356.961	789.274	712.582	247.106	495.641		606.892	296.046	54.774	227.945	478.938	241.552	106.739
SACE_0248	hypothetical_protein		1064.89	628.248	293.557	437.165	429.742	0	0		166.356	701.706	31.8526	248.538	68.5187	0	206.06
SACE_0250	aminoglycoside_phosphotransferase		2389.81	1293.52	2121.99	1175.59	1377.09	670.857	2969.59		2897.99	1458.39	1631.66	1432.85	1646.32	675.964	3021.1
SACE_0251	putative_DNA_polymerase_III_gamma_subunit		249.163	170.08	445.042	386.205	206.503	201.719	704.381		227.849	229.504	417.476	441.624	219.936	230.963	612.749
SACE_0252	hypothetical_protein		163.894	186.377	316.263	222.699	185.193	267.584	585.509		81.796	454.331	134.71	275.453	329.15	362.033	0
SACE_0253	peptidase_S9,_prolyl_oligopeptidase_active_site_region		247.068	233.59	206.506	222.17	171.132	211.323	299.201		283.741	370.932	224.965	311.168	221.811	318.928	301.557
SACE_0254	hypothetical_protein		2784.16	2819.54	10766.2	3274.29	5442.8	6831.2	12851		3895.37	4857.61	7795.37	4484.3	7218.96	9926.54	15693.9
SACE_0255	recR_putative_recombination_and_repair_protein		1370.75	1602.35	5831.37	2330.21	2988.27	3258.04	6881.08		1434.91	2482.3	5000.36	3083.32	3344.3	3979.27	6809.98
SACE_0256	hypothetical_protein		156.131	156.99	207.55	195.331	241.108	185.389	148.74		234.438	266.882	181.585	249.77	376.275	258.671	101.819
SACE_0257	dipeptide_ABC_transporter_substrate_binding_protein		585.283	823.724	1214.64	330.696	548.147	365.276	253.615		665.913	992.193	951.375	384.611	594.008	348.676	233.407
SACE_0258	oligopeptide/dipeptide_ABC_transporter,_permease_protein		366.134	426.116	479.608	235.943	327.649	257.039	133.665		577.166	680.912	472.311	347.177	409.749	336.035	143.413
SACE_0259	appCC_oligopeptide_ABC_transporter_(permease)		180.402	329.993	346.304	248.028	250.03	235.963	211.471		331.211	524.505	385.783	357.763	373.846	332.994	225.272
SACE_0260	oligopeptide_ABC_transporter_ATP_binding_protein		249.042	303.131	311.949	234.327	265.114	126.066	163.892		272.384	443.777	266.531	292.597	308.368	216.41	143.33
SACE_0261	oligopeptide_ABC_transporter_ATP_binding_protein		282.99	322.51	362.548	358.502	299.945	191.615	192.169		322.899	474.42	381	455.838	328.572	294.437	178.031
SACE_0262	hypothetical_protein		545.782	726.334	1920.51	1134.22	925.062	400.271	946.224		246.826	1351.05	1051.39	1469.14	1074.5	230.252	217.904
SACE_0263	probable_amino_acid_metabolite_transport_protein		755.923	727.382	2269.69	1741.53	1243.31	805.74	995.751		1239.49	1118.87	2351	2530.21	1548.4	1113.35	1170.67
SACE_0264	probable_transcriptional_regulator,_LysR_family		166.361	218.005	116.394	184.571	135.214	197.536	297.161		227.732	327.476	129.498	228.576	179.681	268.935	280.046
SACE_0265	two_component_system_histidine_kinase		161.992	206.029	156.296	166.573	174.464	135.245	192.905		220.858	293.195	139.858	216.722	187.716	152.305	155.756
SACE_0266	two_component_system_response_regulator		315.499	415.905	570.278	654.415	446.751	796.662	741.897		466.144	696.52	522.09	896.949	526.566	981.049	672.397
SACE_0267	hypothetical_protein		346.364	553.683	1348.19	1572.41	848.907	1591.48	1603.83		123.57	474.92	135.467	1334.84	780.249	2225.46	221.457
SACE_0268	transcriptional_regulator,_XRE_family		637.079	663.663	579.056	457.387	623.216	365.573	563.441		597.104	700.921	326.238	372.029	599.168	226.994	363.116
SACE_0269	hypothetical_protein		270.226	531.926	238.193	298.451	322.307	0	375.425		284.56	893.812	135.318	318.65	237.682	204.369	79.4779
SACE_0270	hypothetical_protein		359.509	391.053	574.195	456.604	413.939	648.874	1252.98		362.139	526.005	484.956	526.003	459.347	762.819	1008.18
SACE_0271	hypothetical_protein		477.28	484.766	773.463	509.084	666.7	1239.58	1519.74		0	484.097	567.603	585.906	509.071	3462.04	561.758
SACE_0273	integral_membrane_protein		368.676	379.067	1230.64	651.885	537.178	414.723	519.903		549.199	538.998	1122.29	842.946	638.566	492.274	498.358
SACE_0274	leuA_2_isopropylmalate_synthase		1706.74	1915.2	5105.48	1762.72	4023.12	4193.07	6125.18		2210.75	2497.71	4474.96	2124.6	4559.79	4683.87	5915.41
SACE_0275	hypothetical_protein		745.884	673.459	1240.55	1380.56	824.753	1176.66	1313.29		1259.57	1104.83	1346.84	2813.57	1294.43	2090.8	2055.36
SACE_0276	hypothetical_protein		205.687	261.841	292.836	300.39	121.059	378.206	230.618		281.104	462.897	231.211	392.78	161.261	739.954	132.979
SACE_0277	hypothetical_protein		166.755	206.678	297.165	238.161	135.249	119.99	179.33		323.089	305.805	272.015	276.801	227.135	129.939	76.3345
SACE_0278	hypothetical_protein		348.82	206.958	156.083	113.621	162.801	378.17	0		264.222	287.692	54.8983	149.202	145.598	430.808	0
SACE_0279	probable_kynureninase_(kyurenine_hydrolase)		139.082	191.726	399.689	277.133	155.889	163.813	192.336		145.493	317.903	368.674	362.805	171.242	220.032	175.868
SACE_0280	tdsD_nitroreductase_family_protein		179.195	157.951	269.819	188.151	230.093	384.445	225.514		181.679	194.813	238.351	238.74	295.051	434.538	285.136
SACE_0281	integral_membrane_protein		502.436	335.083	651.791	547.501	336.344	248.161	497.758		649.355	490.145	628.053	714.854	400.604	304.39	523.58
SACE_0282	lysC,_ask_aspartate_kinase		3175.47	2924.58	11159.5	6193.09	8600.5	10786.6	23491.2		3911.15	3775.73	9629.06	6913.11	9186.45	11088.9	22034
SACE_0283	aspartate_semialdehyde_dehydrogenase,_USG_1_related		3714.13	2667.55	9430.66	5810.6	7219.94	10495.1	21111.1		5036.56	3745.28	8632.67	7026.45	8446.78	13134	21677.6
SACE_0284	probable_thioredoxin_disulfide_reductase		103.939	72.6334	56.0148	96.3559	66.6589	75.0508	95.3393		109.985	107.308	52.0233	120.486	86.171	138.709	64.4429
SACE_0285	MarR_family_transcriptional_regulator		453.027	321.354	129.51	401.344	271.749	408.421	269.738		391.412	350.647	51.6975	378.842	291.534	415.776	311.115
SACE_0286	hypothetical_protein		1620.31	966.847	2194.65	1159.89	1056.48	732.377	1407.78		1362.67	917.993	1668.47	1075.07	1025.04	928.235	1558.29
SACE_0287	starvation_response_DNA_binding_protein		251.682	393.659	485.663	285.09	439.222	278.922	599.418		247.468	412.31	333.064	172.455	392.421	253.427	474.726
SACE_0288	NADPH_dependent_FMN_reductase_family_protein		204.384	429.891	453.867	434.267	395.904	433.364	834.465		135.136	543.244	370.925	506.83	447.446	508.951	967.453
SACE_0289	transposase,_IS891/IS1136/IS1341		509.462	523.382	738.359	314.195	581.74	424.983	410.853		601.613	623.609	459.567	377.143	635.486	408.815	396.818
SACE_0290	alpha/beta_hydrolase_fold_3		223.858	148.677	139.346	123.404	144.154	154.34	163.386		289.077	273.722	134.7	147.568	180.721	184.067	170.784
SACE_0291	cytidine/deoxycytidylate_deaminase,_zinc_binding_region		137.976	111.484	247.759	184.948	126.674	255.987	195.113		195.784	168.315	212.467	227.891	156.922	270.985	178.441
SACE_0292	transcriptional_regulator,_LuxR_family		75.6235	85.875	77.5658	72.658	62.9335	114.67	94.9223		104.565	148.963	89.2577	93.0062	90.7202	154.188	84.3463
SACE_0293	dnaK_chaperone_protein_HscC		322.001	297.134	414.238	292.488	272.884	381.132	320.349		344.504	399.906	395.593	343.106	344.807	418.123	332.279
SACE_0294	PE_PGRS_family_protein		20439.2	30215.9	123769	17110	73212.1	72723.9	103195		29439.8	42727.6	123489	20959.7	94212.3	92292.6	105268
SACE_0295	iniA_isoniazid_inductible_gene_protein_IniA		386.569	502.479	1057.97	485.238	592.536	418.873	543.143		502.343	630.863	901.473	576.945	605.564	445.804	485.871
SACE_0296	isoniazid_inductible_gene_protein_IniC		208.422	324.946	435.011	363.67	317.84	231.099	356.092		257.324	496.91	425.761	496.752	415.97	327.819	346.047
SACE_0297	monooxygenase,_FAD_binding		350.122	484.638	372.615	508.396	395.621	427.07	648.143		464.805	691.916	373.662	705.373	502.831	561.044	673.698
SACE_0298	hypothetical_protein		424.079	512.587	648.68	629.418	441.205	626.365	1136.26		673.968	763.162	669.445	887.805	588.502	1076.15	1373.13
SACE_0299	hypothetical_protein		0	274.559	0	286.394	302.37	0	0		0	457.879	0	111.484	0	0	0
SACE_0300	transcriptional_regulator,_XRE_family		910.014	593.403	425.732	412.437	556.928	408.692	612.577		808.159	784.955	336.169	512.644	530.352	463.879	535.764
SACE_0301	hypothetical_protein		1592.81	369.785	602.483	593.856	540.626	0	537.159		0	579.52	403.062	1157.66	343.728	0	200.018
SACE_0302	katA_catalase		288.555	423.336	246.72	194.752	287.285	256.971	361.428		355.974	536.954	211.364	243.011	335.273	309.338	323.747
SACE_0303	transcriptional_regulator,_TetR_family		0	62.1764	0	45.9224	67.931	0	0		15.6274	44.4408	13.9719	68.5578	108.27	122.913	45.6869
SACE_0304	transcriptional_regulator,_MarR_family_with_acetyltransferase_activity		65.3411	101.68	80.5556	84.3861	104.596	232.757	252.882		30.5135	94.385	69.4454	92.8682	117.811	271.366	145.608
SACE_0305	hypothetical_protein		428.124	580.256	493.019	274.891	362.82	319.769	407.035		499.965	782.161	447.179	337.62	509.222	428.388	496.159
SACE_0306	bga_beta_galactosidase		273.566	354.073	214.457	255.349	253.573	301.991	206.151		296.222	430.819	182.518	276.139	249.751	332.707	205.5
SACE_0307	hypothetical_protein		158.335	242.111	78.8478	190.949	187.568	227.427	0		203.336	346.329	79.1099	244.88	254.659	306.907	0
SACE_0308	hypothetical_protein		149.979	204.292	143.042	157.259	201.61	92.1125	314.088		155.456	337.076	117.314	189.194	199.607	107.756	263.4
SACE_0309	peptide_hydrolase		415.253	438.883	613.706	555.931	550.034	633.237	1108.89		486.805	653.066	604.511	729.65	632.198	834.434	1113.49
SACE_0310	methyltransferase		577.677	500.658	645.588	792.176	592.578	936.926	668.698		664.164	648.08	571.093	1016.37	610.94	1274.29	644.563
SACE_0311	metallophosphoesterase		365.531	431.717	1159.92	894.526	666.971	978.975	1184.94		363.16	673.442	1086.2	1234.66	822.118	1265.48	1166.3
SACE_0312	GatB/YqeY		1661.75	910.937	5725.86	3585.69	1788.13	3953.27	4226.92		2607.43	1735.19	6296.53	5928.52	2909.37	5679.18	5940.6
SACE_0313	FAD_binding_9,_siderophore_interacting_domain_protein		303.322	277.76	658.476	392.102	357.734	513.231	670.484		420.618	564.395	678.295	536.751	468.363	694.389	781.58
SACE_0314	pon1_penicillin_binding_protein_(class_A)		307.377	367.217	186.082	275.712	259.356	200.379	240.433		340.307	479.383	164.823	331.255	298.906	214.699	222.137
SACE_0315	wblA_transcriptional_regulator		845.709	756.916	744.835	690.922	352.841	672.034	534.534		926.054	789.74	366.772	609.659	79.9779	303.531	392.972
SACE_0316	putative_anion_transporting_ATPase		155.308	199.519	285.369	185.929	214.548	196.292	370.625		178.387	273.036	246.965	230.775	228.44	251.019	335.892
SACE_0317	probable_anion_transporter_ATPase		292.184	336.655	515.081	328.206	314.777	482.875	665.663		331.179	444.377	509.325	406.952	375.089	641.793	669.541
SACE_0318	hypothetical_protein										0	116.528	21.2579	40.6331	33.4989	0	0
SACE_0319	hypothetical_protein		1366.91	919.074	3591.75	1973.77	1281.64	1502.19	3168.92		528.897	1108.39	2167.08	4676.54	1433.98	3378.15	0
SACE_0320	endoribonuclease_L_PSP		1372.03	894.253	3168.53	2381.72	1321.54	2163.81	3605.99		1197.9	997.651	2165.74	2459	1382.41	2622.04	3201.88
SACE_0321	hypothetical_protein		761.361	465.811	535.071	581.646	390.322	845.439	1225.65		412.391	519.621	302.914	465.589	367.211	693.167	926.558
SACE_0322	hypothetical_protein		333.24	305.039	685.073	303.15	391.311	690.511	836.457		361.929	463.378	649.908	396.638	494.677	932.038	813.896
SACE_0323	hypothetical_protein		174.814	127.716	131.497	114.347	112.719	234.013	183.346		208.148	244.567	164.507	185.767	158.619	344.156	205.05
SACE_0324	NUDIX_hydrolase		208.955	131.751	377.869	342.334	286.664	384.175	400.255		81.0234	92.7494	71.8041	136.192	148.253	229.646	75.3181
SACE_0325	metallo_beta_lactamase_superfamily_protein		521.105	426.755	835.926	692.44	499.064	758.354	1010.28		201.988	419.61	488.462	538.81	359.938	659.425	559.121
SACE_0326	hypothetical_protein		172.917	303.58	652.929	444.282	341.929	450.564	366.069		197.495	411.267	519.72	570.191	419.069	600.343	241.11
SACE_0327	dnaN_DNA_polymerase_III_beta_subunit		80.431	164.806	209.984	156.202	126.969	214.882	638.06		86.5283	211.022	198.295	193.546	145.681	300.154	612.521
SACE_0328	ABC_transporter_integral_membrane_protein		224.932	186.645	95.5183	159.435	127.081	178.92	222.346		397.665	303.756	107.918	240.013	167.609	295.029	248.109
SACE_0329	transcriptional_regulator,_Crp/Fnr_family		6028.05	2058.88	12736.1	11620.5	5914.33	5308.98	11379		7439.78	2690.62	10203.4	14333	6715.11	6563.91	10570.6
SACE_0330	hypothetical_protein		10335	2759.49	17567.7	14773.9	7757.36	4641.69	12023.5		5470.2	6334.4	8808.86	19556.7	5786.59	6983.37	4907.12
SACE_0331	nth_putative_endonuclease_III		347.112	509.915	1217.34	415.994	687.404	553.394	1453.03		372.967	657.126	971.29	427.643	692.478	601.591	1293.38
SACE_0332	redoxin		131.77	151.949	343.618	193.817	181.122	160.928	229.459		157.935	202.126	269.248	197.941	206.527	132.316	179.223
SACE_0333	NUDIX_hydrolase		88.8401	49.9355	208.7	162.846	144.031	123.834	206.987		36.9062	71.7443	99.7807	139.766	109.846	74.4528	50.2212
SACE_0334	putative_membrane_associated_serine_protease		753.414	508.177	1049.3	824.764	562.613	602.881	1146.84		778.721	645.087	887.806	1026.81	629.087	604.837	988.195
SACE_0335	hypothetical_protein		1478.97	824.468	2929.49	2965.51	1472.08	2054.09	3729.04		3248.9	1514.04	3566.63	5076.3	2442.98	3270.73	5286.11
SACE_0336	putative_sodium/proton_antiporter		451.169	471.869	1243.73	1041.01	587.326	836.899	1422.39		628.025	629.045	998.832	1297.02	763.568	939.476	1333.75
SACE_0337	acsA_acetyl_coenzyme_A_synthetase		145.792	183.702	360.302	98.8162	328.754	373.558	438.602		806.396	993.412	920.398	561.839	1244.93	1459.98	1773.04
SACE_0338	hypothetical_protein		258.016	170.286	524.8	540.869	346.703	322.926	448.422		375.981	234.794	561.372	801.953	511.511	451.51	411.774
SACE_0339	inosine_uridine_preferring_nucleoside_hydrolase		181.36	240.472	489.951	268.256	261.677	303.14	647.904		209.284	320.177	447.215	333.423	294.368	307.835	608.422
SACE_0340	possible_lyase		468.014	396.467	710.141	457.891	494.934	512.968	1264.69		574.534	610.986	546.622	635.5	596.142	613.49	1511.92
SACE_0341	ptlR_AraC_family_transcriptional_regulator		321.369	253.006	178.886	258.283	317.741	231.156	717.553		434.66	488.028	193.83	476.584	485.075	407.601	872.477
SACE_0342	mandelate_racemase/muconate_lactonizing_enzyme		213.471	279.259	115.242	162.671	194.908	203.684	160.014		261.426	395.902	118.253	228.908	257.678	280.251	185.991
SACE_0343	aldehyde_dehydrogenase_(NAD+)		152.078	126.654	56.1946	50.9775	103.287	126.787	130.044		166.897	186.97	51.0853	68.1243	126.671	180.486	125.573
SACE_0344	dapA_5_dehydro_4_deoxyglucarate_dehydratase		137.649	209.83	68.6633	76.5483	149.189	80.0541	195.696		139.232	282.514	57.5094	96.7054	167.658	113.893	156.363
SACE_0345	anion/cation_symporter,_MFS_superfamily		328.983	276.786	95.5268	187.645	203.923	174.11	177.972		465.239	344.674	81.7667	234.493	246.477	176.547	153.097
SACE_0346	probable_transcriptional_regulator,_LysR_family		101.756	217.099	105.878	132.331	130.197	143.923	112.264		75.6511	185.042	76.8508	121.547	119.655	98.7189	104.281
SACE_0347	acetyltransferase		113.398	179.177	189.645	159.915	198.608	232.267	212.683		151.604	255.624	213.459	258.126	254.65	459.286	257.4
SACE_0348	probable_transcriptional_regulator,_LysR_family		57.557	126.082	79.5975	79.6879	105.685	102.514	87.389		47.2478	100.122	49.8876	71.1004	83.544	117.055	71.5065
SACE_0349	cysteine_dioxygenase_type_I		312.262	377.524	150.641	176.983	285.213	241.005	288.183		351.854	614.252	160.824	258.607	358.953	391.052	315.954
SACE_0350	hypothetical_protein		143.842	314.734	126.95	225.796	170.094	297.901	197.183		156.42	457.11	122.164	323.174	250.54	484.178	241.33
SACE_0351	estC_esterase		214.288	243.125	413.505	323.906	264.945	392.728	282.916		197.737	320.393	396.591	409.891	307.862	475.733	325.944
SACE_0352	putative_phophosugar_binding_protein		257.153	210.045	221.195	138.465	253.886	336.228	333.969		234.773	268.184	176.28	143.589	251.513	368.984	258.963
SACE_0353	RpiR_family_transcriptional_regulator		272.598	367.067	402.972	180.548	454.217	370.092	605.972		237.765	517.369	293.657	210.131	492.202	423.383	567.698
SACE_0354	hypothetical_protein		60.5491	81.5717	122.649	111.057	75.4486	81.8625	70.4567		74.2198	120.42	114.382	158.017	93.7668	102.301	71.6154
SACE_0355	hypothetical_protein		210.674	207.762	106.385	114.787	127.297	154.546	95.6157		296.701	329.567	118.357	164.269	161.913	267.114	91.6748
SACE_0356	putative_hydrolase		334.278	253.868	162.138	111.182	162.475	268.123	222.067		258.162	280.415	133.667	122.088	135.986	203.009	218.704
SACE_0357	hypothetical_protein		261.364	258.11	63.0435	255.158	138.436	242.455	0		309.163	335.799	62.6495	391.911	131.923	234.748	76.6832
SACE_0358	hypothetical_protein		250.717	349.334	161.268	197.039	322.96	294.723	367.23		309.19	444.972	113.482	247.197	401.815	325.696	388.054
SACE_0359	pyridoxamine_5'_phosphate_oxidase_related,_FMN_binding_protein		576.577	605.631	843.726	450.484	508.987	462.12	1235.88		746.403	874.944	704.063	588.301	552.075	586.009	1310.94
SACE_0360	hypothetical_protein		294.415	477.594	1070.95	410.117	662.482	895.061	3608.73		390.847	766.22	770.103	482.504	653.966	1004.57	3171.73
SACE_0361	blaA1_beta_lactamase		373.789	387.184	558.45	477.223	360.103	440.298	393.69		429.352	484.786	485.81	562.044	392.312	505.29	376.585
SACE_0362	ybbC,_yzbB_unknown		405.428	373.314	714.14	373.524	556.785	448.074	545.929		475.764	459.788	558.503	402.091	620.18	493.261	474.577
SACE_0363	nagA_beta_N_acetylglucosaminidase_(putative_secreted_protein)		265.704	411.187	899.86	305.133	448.69	674.566	508.699		307.672	477.43	748.855	301.041	501.442	771.679	437.25
SACE_0365	HAD_superfamily_subfamily_IB,_PSPase_like_protein		403.667	444.994	2079.2	1239.04	963.52	886.169	1235.28		749.262	724.809	2218.37	1826.67	1353.91	1352.73	1588.75
SACE_0366	minD2_septum_site_determining_protein		95.6787	79.9047	52.9556	43.1454	65.3703	75.2985	59.6181		63.5795	99.6656	18.2769	36.5279	49.4601	75.346	24.9128
SACE_0367	type_II_secretion_system_protein_E		71.7204	116.39	45.6648	66.3198	109.474	146.567	126.554		73.5522	180.117	41.6231	86.9627	134.417	200.453	107.778
SACE_0368	type_II_secretion_system_protein		346.06	232.979	92.5155	193.625	177.886	273.964	222.148		203.527	179.935	63.1731	91.5159	140.618	166.859	109.244
SACE_0369	type_II_secretion_system_protein		232.97	190.562	162.34	128.81	285.182	230.522	161.832		0	142.187	25.7487	95.333	111.535	202.542	0
SACE_0370	hypothetical_protein		555.225	341.804	425.16	292.26	463.064	0	377.815		211.994	82.7083	23.4213	152.722	214.07	0	0
SACE_0371	membrane_spanning_protein		323.818	351.693	157.486	285.407	272.193	379.81	352.693		257.413	262.1	67.0802	314.677	203.023	343.78	373.698
SACE_0372	hypothetical_protein		1922.27	5089.52	17281.5	17209.4	7068.44	18605.7	13188.9		2741.95	6041.68	14467.1	17850.7	7424.82	19594.8	13341
SACE_0373	DEAD/DEAH_box_helicase_like		373.524	2792.77	12646.2	4208	7249.65	13652.5	9683.01		398.735	2784.94	8619.65	4428.79	6097.46	13192.5	6196.73
SACE_0374	hypothetical_protein		109.626	145.66	52.8857	110.713	58.8394	156.203	107.7		36.6869	175.218	33.8404	92.1626	73.5014	164.276	134.359
SACE_0375	putative_inorganic_proton_pyrophosphatase		326.279	551.117	852.473	424.73	450.342	950.256	635.969		494.948	726.785	836.941	527.484	540.887	1156.27	665.23
SACE_0376	hypothetical_protein		69.3104	56.4172	190.217	88.2397	70.4857	0	140.312		11.3453	37.0538	160.683	94.8498	28.2158	56.0454	75.0619
SACE_0377	topA_DNA_topoisomerase_I		898.274	690.865	2474.33	992.058	1264.14	1261.46	3353.6		1118.55	924.332	2227.11	1161.3	1423.93	1524.22	3287.78
SACE_0378	hypothetical_protein		361.366	135.668	681.471	465.085	315.525	307.185	396.094		57.4558	154.952	307.137	295.88	310.488	323.644	48.9623
SACE_0379	holB_DNA_polymerase_III,_delta'_subunit		444.633	250.585	610.313	527.366	302.89	284.185	798.02		487.624	422.222	548.769	693.682	311.556	345.268	736.537
SACE_0380	kduD_2_deoxy_D_gluconate_3_dehydrogenase		160.388	295.496	190.632	224.85	260.027	440.919	442.194		238.909	451.082	162.148	265.582	351.22	567.625	440.168
SACE_0381	hypothetical_protein		109.171	164.79	42.847	91.7364	120.222	187.852	142.122		136.961	222.129	43.0494	120.922	133.384	228.128	126.603
SACE_0382	cpdA_cyclic_nucleotide_phosphodiesterase		602.524	539.074	467.285	578.091	525.207	416.995	578.102		724.266	742.317	421.635	785.031	667.782	583.531	560.061
SACE_0383	hypothetical_protein		423.603	299.698	390.408	428.617	428.643	360.346	598.549		421.549	508.432	355.994	678.551	568.175	577.221	615.983
SACE_0384	transcriptional_regulator,_TetR_family		180.347	249.579	118.833	165.093	208.754	172.359	157.143		241.392	415.619	99.1201	245.637	262.273	268.701	148.412
SACE_0385	mrcB_membrane_carboxypeptidase,_penicillin_binding_protein		311.223	316.207	111.486	248.009	255.173	227.585	237.282		296.065	396.638	98.076	289.733	260.984	265.088	197.375
SACE_0386	hypothetical_protein		279.675	307.073	157.149	281.682	263.35	188.944	218.202		285.336	434.135	110.839	355.436	286.847	290.038	162.245
SACE_0387	hypothetical_protein		200.138	239.57	102.51	135.565	167.516	363.064	549.482		209.426	383.973	80.8895	184.539	180.141	463.727	504.703
SACE_0388	pyruvate,_water_dikinase		158.696	188.607	113.622	108.928	143.028	119.454	109.676		191.274	274.533	112.909	135.943	162.01	144.715	101.748
SACE_0389	probable_transcriptional_regulator,_MarR_family		381.09	302.516	445.098	421.331	311.628	330.447	438.884		433.327	327.403	391.679	516.11	310.266	361.554	454.931
SACE_0390	multidrug_transporter,_MFS_superfamily		473.275	375.038	470.84	520.609	501.8	525.435	1138.45		655.225	463.846	475.742	667.725	620.37	652.613	1233.35
SACE_0391	ppa_putative_inorganic_pyrophosphatase		5535.41	3029.24	14517.3	4246.01	9480.76	8384.71	24814.5		6997	4761.71	11025.3	5421.63	10349.9	10384.2	25540.7
SACE_0392	hypothetical_protein		315.527	245.581	415.251	263.652	278.959	277.464	428.012		321.224	343.842	350.616	295.228	288.209	315.405	340.8
SACE_0393	hypothetical_protein		737.049	766.993	2038.23	1328.29	1186.93	1571.47	1648.08		829.789	1074.4	1751.91	1527.05	1243.3	2006.74	1490.54
SACE_0394	cell_cycle_protein_MesJ		65.5374	101.671	53.9588	52.9499	68.1298	84.0441	0		41.8649	161.037	46.6486	82.699	79.9748	125.147	21.0677
SACE_0395	hpt_hypoxanthine_guanine_phosphoribosyltransferase		1498.82	1398.02	3715.45	982.194	1850.3	1542.78	3859.4		2045.12	1596.84	3560.83	986.483	2225.29	1663.69	4880.03
SACE_0396	ftsH_putative_cell_division_protein		3295.74	2903.96	17036.8	3217.63	6571.72	3613.91	10349.9		2695.03	2755.19	10051.1	2758.73	5729.42	3468.08	7275.34
SACE_0397	folE_GTP_cyclohydrolase_I		676.479	659.808	1670.68	1527.09	891.787	632.184	1238.19		885.66	913.823	1523.53	1832.37	1178.38	723.056	1351.42
SACE_0398	folP_7,8_dihydropteroate_synthase_(partial_match)		371.346	404.667	981.339	753.828	547.873	471.282	657.729		404.151	489.788	763.791	790.511	598.165	491.972	583.338
SACE_0399	folX_dihydroneopterin_aldolase		282.364	385.286	939.848	591.006	512.954	500.539	542.829		230.886	465.05	637.595	541.515	523.667	176.883	277.688
SACE_0400	folK_2_amino_4_hydroxy_6_hydroxymethyldihydropteridine_pyrophosphokinase		375.711	246.378	725.001	691.886	276.871	504.306	1001.8		284.776	349.696	618.543	883.741	280.135	592.557	803.104
SACE_0401	MerR_family_transcriptional_regulator		350.786	331.291	284.263	197.394	321.466	290.252	434.171		401.705	456.032	242.136	243.827	345.979	377.55	402.586
SACE_0402	hypothetical_protein		333.581	333.705	567.071	510.584	393.758	594.137	872.502		379.215	589.663	537.276	661.446	434.327	824.35	970.76
SACE_0403	hypothetical_protein		320.645	258.522	1172.28	1110.08	499.058	346.343	447.114		322.26	337.78	1112.82	1419.11	554.671	450.576	370.121
SACE_0404	putative_integral_membrane_protein		331.201	232.516	317.636	194.062	317.768	284.32	325.116		482.892	393.914	320.018	266.12	414.392	429.974	403.925
SACE_0405	NAD_dependent_glycerol_3_phosphate_dehydrogenase_like_protein		148.767	206.874	1164.58	795.328	504.3	1296.65	1040.32		191.014	295.273	1070.53	980.143	575.638	1556.68	993.966
SACE_0406	panC_pantoate_beta_alanine_ligase		388.51	481.592	1573.44	983.099	1089.36	1650.48	1588.42		361.352	630.953	1256.39	985.049	1109.13	1890.36	1568.89
SACE_0407	panD_aspartate_1_decarboxylase_precursor		755.045	461.947	2381.55	2289.75	1921.2	3556.25	2587.49		1109.34	775.494	2171.2	3235.96	2370.24	5375.44	3365.77
SACE_0408	putative_Bordetella_pertussis_Bvg_accessory_factor_family		409.809	401.145	1638.99	1498.2	1323.84	2201.49	2290.5		503.8	502.734	1501.57	1812.86	1540.59	2573.52	2421.04
SACE_0409	lysS_lysyl_tRNA_synthetase_class_II		1195.79	621.54	993.542	474.743	664.22	379.361	766.908		1417.82	711.976	812.39	568.722	712.316	399.902	657.081
SACE_0410	lsr2_probable_iron_regulated_LSR2_protein_precursor		18339.3	4329.58	25705.7	8920.46	12959.7	7577.22	10225.1		16844	4615.07	11695	8636.32	10511.2	9907.03	6305.09
SACE_0411	fepD_putative_ferrichrome_transport_system_permease_protein		409.697	478.868	2863.55	1698.55	1206.92	1394.14	2012.93		685.013	780.388	3302.28	2564.87	1778.92	2235.22	2503.96
SACE_0412	fepG_Fe(3+)_enterobactin_transport_system_permease_protein		389.069	514.256	2802.89	1445.01	1152.93	1284.83	2630.13		550.208	824.402	3031.24	2024.28	1422.97	2066.92	2981
SACE_0413	fepC_Fe(3+)_enterobactin_transport_ATP_binding_protein		536.602	775.378	3885.65	1486.81	2266.76	3223.75	4796.94		664.645	1328.22	3818.83	2113.78	3097.81	4825.34	5553.5
SACE_0414	clpC_putative_ATP_dependent_Clp_protease		1174.04	1720.35	7893.52	1057.11	3974.81	4436.28	6314.19		7825.41	4764.99	19604.4	2733.86	12385	9575.35	17368.4
SACE_0415	tnp_transposase,_ISlxx5		51.3156	30.446	60.2745	39.4931	46.6394	59.6071	0		819.393	773.988	609.41	622.961	684.845	616.912	589.781
SACE_0416	ORFL4_transposase,_ISlxx1_degenerated		88.2883	74.7333	40.5637	46.0873	44.5364	0	0		746.182	600.3	125.231	715.341	444.789	295.616	185.097
SACE_0417	tpase1_transposase,_ISlxx1										606.266	369.998	135.028	362.92	354.839	209.268	247.312
SACE_0418	FAD_dependent_pyridine_nucleotide_disulphide_oxidoreductase		361.062	312.914	162.571	389.129	232.55	291.531	283.775		420.21	423.932	154.761	480.913	248.556	353.83	290.047
SACE_0419	putative_transcriptional_regulator		996.452	570.97	2549.76	3041.9	1141.32	1173.48	1634.01		1290.61	899.142	2540.47	4968.88	1715.32	1908.24	1856.34
SACE_0420	hypothetical_protein		315.727	477.644	1028.38	589.116	556.008	496.532	743.952		279.743	568.633	947.808	700.224	557.939	521.947	598.921
SACE_0421	putative_transcriptional_regulator		147.071	170.276	267.773	252.581	143.026	216.141	96.181		183.643	254.03	287.153	342.99	176.721	289.174	104.353
SACE_0422	hypothetical_protein		0	113.935	93.5352	114.574	186.719	0	0		0	0	23.7469	104.765	76.2672	171.054	0
SACE_0423	multidrug_ABC_transporter_permease		1148.76	2622.42	12601.3	7255.04	5774.37	3866.94	3065.44		1752.25	3894.38	12911.3	10445.3	7504.84	5336.59	3779.32
SACE_0424	probable_ABC_transporter,_ATP_binding_component		253.051	735.018	3311.14	2231.67	2022.85	2089.29	2540.93		273.77	1316.2	3197.97	3055.1	2455.72	3202.05	2707.56
SACE_0425	endonuclease/exonuclease/phosphatase		74.8331	257.612	121.166	108.79	173.489	238.993	239.684		99.107	306.748	117.418	131.362	162.623	334.666	190.504
SACE_0426	MarR_family_transcriptional_regulator		146.052	209.794	160.054	82.2429	168.088	183.056	183.585		84.6226	298.746	157.897	107.25	115.715	340.171	147.04
SACE_0427	integral_membrane_protein		91.1508	112.872	303.261	149.942	135.848	235.124	336.863		112.583	159.228	327.366	202.753	174.801	281.139	319.834
SACE_0428	antibiotic_biosynthesis_monooxygenase		5774.76	2521.19	16753.3	13405.7	9910.71	19390.7	40924.8		11620.2	6370.86	17322.5	27495.4	19018.3	36035.5	72604.6
SACE_0429	ABC_2_type_transporter		276.905	314.334	113.975	217.131	215.449	264.202	169.014		338.441	430.051	98.5488	277.833	257.224	336.713	186.532
SACE_0430	ABC_transporter_ATP_binding_protein		292.016	263.536	84.714	153.71	165.23	178.992	109.836		294.427	378.941	79.2059	197.63	194.103	212.598	76.9959
SACE_0431	hypothetical_protein		165.494	193.149	202.92	194.485	219.141	101.324	314.088		181.226	292.569	181.748	240.062	256.369	154.624	223.299
SACE_0432	mutY_A/G_specific_adenine_glycosylase		227.35	140.55	575.693	502.224	320.305	522.822	889.311		251.764	251.644	520.405	615.164	328.495	616.03	769.391
SACE_0433	plant_type_carbonic_anhydrase		1619.1	1467.34	4921.42	4465.35	2868.35	5239.91	5519.64		2331.03	2476.85	4907.24	6122.59	3568.58	6886.03	5962.12
SACE_0434	hypothetical_protein		134.919	121.908	75.5857	87.2687	115.569	131.779	93.2897		173.531	105.133	38.8423	85.1992	114.879	99.6288	38.5949
SACE_0435	hypothetical_protein		226.934	241.444	197.112	196.435	161.475	264.137	249.91		331.824	373.117	196.657	268.98	221.532	384.652	282.115
SACE_0436	radA_DNA_repair_protein		136.154	157.762	216.182	216.981	233.756	218.761	499.67		189.13	277.973	231.576	311.748	326.53	347.926	555.188
SACE_0437	hypothetical_protein		393.781	1037.01	3436.3	785.732	2664.78	2337.86	3907.71		559.279	1575.54	2517.71	702.356	2815.09	2847.19	3550.88
SACE_0438	CarD_family_transcriptional_regulator		52380.9	8315.25	57978.8	49781.2	21602.1	17632	45736.3		73476.8	11883.4	50667.3	64117.5	30818.5	21897.7	46148.8
SACE_0439	ispD_4_diphosphocytidyl_2C_methyl_D_erythritol_synthase		1017.59	716.841	4045.19	3218.47	1202.67	1367.49	2784.04		877.465	731.972	2715.95	1994.97	845.613	973.461	1583.65
SACE_0440	ispF_2_C_methyl_D_erythritol_2,4_cyclodiphosphate_synthase		444.205	372.81	1046.44	468.769	460.567	287.536	506.177		199.039	334.02	529.926	368.56	325.781	261.818	292.469
SACE_0441	hypothetical_protein		1656.29	532.645	2003.52	1408.98	796.097	1188.8	1633.81		1260.8	2738.4	781.785	1730.46	177.228	1058.28	789.407
SACE_0442	HAD_superfamily_hydrolase_subfamily_IA,_variant_3		1906.69	870.939	2736.27	2521.93	1438.52	2229.27	4248.56		2144.31	1223.58	2615.23	3320.72	1772.89	3061.47	4522.23
SACE_0443	cysS_Cysteinyl_tRNA_synthetase		525.008	527.626	1853.7	876.779	979.477	739.996	1696.79		559.408	677.544	1562.18	975.12	992.062	857.565	1486.32
SACE_0444	tRNA/rRNA_methyltransferase		1044.42	655.145	2459.79	1312.81	1183.2	1115.16	1643.84		1233.12	976.696	2208.82	1732.92	1400.02	1469.73	1561.43
SACE_0445	conserved_hypothetical_protein_(putative_membrane_protein)		340.126	288.538	518.407	221.577	302.169	215.101	361.005		385.365	461.914	524.181	302.382	352.055	268.612	359.239
SACE_0446	algI_alginate_O_acetyltransferase		519.778	428.476	332.036	301.48	398.614	257.689	274.387		726.302	576.51	277.721	395.946	477.698	301.14	275.3
SACE_0447	comA_ComA		233.377	546.302	122.315	246.961	263.705	230.925	200.714		238.013	703.886	120.593	209.609	275.589	336.547	192.367
SACE_0448	hypothetical_protein		1175.25	596.679	462.692	966.637	429.302	685.71	524.818		1853.56	1470.01	393.469	2272.26	601.228	1019.71	372.257
SACE_0449	hypothetical_protein		1013.89	1047.29	432.331	1151.34	405.482	405.804	447.676		557.339	1544.38	216.299	846.538	272.304	792.862	175.534
SACE_0450	hypothetical_protein		307.252	370.674	564.478	308.566	466.31	661.699	1481.47		423.282	485.79	523.604	393.931	568.216	676.318	1271.47
SACE_0451	ABC_type_transporter,_permease_component		233.898	235.004	377.306	324.406	332.919	3453.91	9060.53		262.965	347.588	338.714	447.52	348.945	4793.73	8274.33
SACE_0452	fhuC_ABC_transporter,_ATP_binding_protein		254.934	386	458.203	194.601	341.319	4991.97	13317.1		227.86	508.923	334.845	201.772	297.728	5771.96	9688.44
SACE_0453	ABC_type_transporter		147.253	331.701	433.402	123.887	489.084	7872.11	17674.8		156.781	445.561	377.426	159.385	562.435	9372.17	17235.1
SACE_0454	sugar_ABC_transporter,_ATP_binding_protein		765.96	1953.72	4919.17	793.58	2024.89	3786.73	822.618		629.737	2827.38	5073.04	1038.11	2725.31	4794.48	887.737
SACE_0455	transcriptional_regulatory_protein_(probably_LacI_family)		437.493	535.517	2372.29	1360.48	1112.28	1793.03	3058.65		603.588	804.499	2364.47	1822.41	1400.66	2396.7	3293.46
SACE_0456	speE_putative_spermidine_synthase		322.026	223.23	232.898	222.52	192.799	231.135	349.136		399.838	381.073	207.297	318.382	235.466	309.378	318.196
SACE_0457	hypothetical_protein		177.516	146.383	537.081	169.498	345.451	421.562	317.086		154.192	269.414	465.543	211.206	416.557	580.123	356.951
SACE_0458	hypothetical_protein		356.828	332.666	415.134	302.67	225.415	303.024	248.127		345.867	454.869	336.422	381.974	237.325	339.568	231.159
SACE_0459	hypothetical_protein		498.316	435.844	550.688	366.099	382.475	378.17	410.752		632.888	681.395	445.38	537.877	520.808	462.488	643.156
SACE_0460	hypothetical_protein		385.186	359.324	773.346	412.831	414.417	395.932	246.773		300.292	445.766	525.587	399.759	455.898	434.048	116.802
SACE_0461	probable_trehalose_phosphatase/glycoside_hydrolase		488.078	743.044	2076.62	708.756	1304.37	1456.49	2472.23		600.521	1072.69	1885.37	903.973	1502.67	1793.7	2312.77
SACE_0462	otsA_trehalose_6_phosphate_synthase		745.178	657.823	2347.4	926.922	1408.72	1311.39	2646.25		932.148	852.809	1886.13	1199.96	1629.98	1589.97	2617.11
SACE_0463	possible_amino_acid_export_carrier_protein		375.572	259.611	578.424	300.329	260.006	383.141	611.019		562.443	386.475	627.538	398.522	330.333	497.392	645.961
SACE_0464	int_integrase_(recombinase)		367.856	479.12	207.191	248.346	398.431	149.369	231.51		415.781	619.024	169.115	291.406	456.074	164.503	222.802
SACE_0465	hypothetical_protein		566.686	452.009	171.674	547.187	257.896	428.608	531.449		515.157	499.131	98.0779	680.958	295.215	439.613	388.41
SACE_0465a			0	122.424	0	95.1426	0	0	0		46.5183	192.664	54.3628	222.643	53.3932	112.165	85.3332
SACE_0466	hypothetical_protein		252.426	248.864	0	191.9	182.661	0	0		0	325.797	0	212.147	160.676	192.975	124.37
SACE_0467	hypothetical_protein		947.308	436.04	107.727	700.525	340.048	400.836	277.345		534.098	531.035	78.4275	780.42	304.693	502.727	171.113
SACE_0468	hypothetical_protein		0	124.16	0	108.561	166.037	230.925	0		0	67.9425	0	120.494	148.675	414.598	108.37
SACE_0469	hypothetical_protein		211.031	227.348	0	196.516	191.615	161.085	0		131.599	332.905	19.9598	192.121	195.7	270.951	79.5384
SACE_0470	hypothetical_protein		484.582	585.102	167.141	417.817	301.552	125.085	200.714		622.339	916.016	163.072	640.377	488.95	169.829	329.62
SACE_0471	hypothetical_protein		996.396	634.101	170.368	225.11	384.795	0	405.525		66.8645	351.097	40.8537	40.5368	217.274	0	0
SACE_0472	hypothetical_protein		986.267	929.139	552.003	624.676	803.261	456.267	800.777		543.139	975.553	274.521	655.142	638.635	324.85	389.746
SACE_0473	hypothetical_protein		3213.69	1051.63	770.586	748.627	1579.3	0	1392.65		3300.4	1850.19	285.657	2214.28	2175.8	347.36	0
SACE_0474	hypothetical_protein		600.095	778.085	845.433	453.633	706.582	520.223	611.844		563.937	851.033	643.651	507.248	792.622	553.367	517.314
SACE_0475	hypothetical_protein		2703.27	3908.62	6760.78	1775.21	3858.4	2724.14	4860.46		1578.47	1891.4	1598.05	945.992	2687.23	4457.56	1169.85
SACE_0476	hypothetical_protein		513.995	887.742	1535	569.878	1085.52	850.08	1639.5		225.057	1257.38	717.732	588.541	1147.15	956.584	1638.85
SACE_0477	hypothetical_protein		416.49	308.78	86.4184	204.266	182.173	0	0		66.8585	315.365	0	92.8962	165.188	0	114.445
SACE_0478	hypothetical_protein		0	186.077	76.3803	126.861	121.979	0	0		0	505.169	76.0954	213.691	230.382	109.878	0
SACE_0479	hypothetical_protein		500.315	0	0	242.174	0	0	0		0	0	97.4698	143.528	0	0	0
SACE_0480	hypothetical_protein		273.796	328.94	113.578	234.109	208.876	383.295	177.417		60.8385	338.671	43.7489	201.728	123.72	315.743	119.106
SACE_0481	hypothetical_protein		0	108.82	0	53.2996	76.5911	0	0		31.5726	85.4961	0	24.5214	19.2451	61.0605	0
SACE_0482	hydrolase		302.183	807.989	3088.87	1371.27	1641.44	3326.55	604.803		460.078	1313.02	3066.32	1959.03	2288.93	4644.98	653.527
SACE_0483	ectA_putative_L_2,4_diaminobutyric_acid_acetyltransferase		4045.21	6007.39	19036	5810.24	9725.05	6166.67	14464		3220.77	5809.86	12379.9	5370.56	9205.67	5411.92	13234.3
SACE_0484	ectB_diaminobutyrate_pyruvate_aminotransferase		1648.74	6952.25	16101.4	958.623	15092.8	11055.2	32048.9		1705.38	7705.65	11259.2	1034.65	13524	11380.5	23617
SACE_0485	ectC_putative_ectoine_synthase		6511.63	15007.3	54787.3	3748.05	34105.1	19997.9	67999.5		9105.37	21901.9	41229.6	5183.25	34705.4	24713.1	52485.4
SACE_0486	ectD_ectoine_hydroxylase		475.287	680.637	2149.34	555.353	1368.83	944.601	2034.44		646.042	842.841	1837.35	642.712	1508.95	1126.41	1994.82
SACE_0487	draG_ADP_ribosylglycohydrolase		173.171	127.979	243.761	212.538	134.703	214.561	130.006		178.664	186.362	230.066	284.257	158.214	260.83	138.222
SACE_0488	transcriptional_regulator,_SARP_family		177.822	176.547	67.282	103.142	125.581	147.49	79.4081		204.247	224.418	58.7186	132.964	147.542	189.468	74.4198
SACE_0489	lipolytic_enzyme,_G_D_S_L_family		143.399	192.549	212.548	180.654	186.691	238.749	206.029		105.574	213.734	133.771	186.777	198.879	288.323	159.039
SACE_0491	hypothetical_protein		136.023	233.616	939.603	449.147	424.345	294.936	274.662		95.5312	302.456	530.288	431.577	378.033	257.457	100.641
SACE_0492	hypothetical_protein		598.082	411.329	1081.83	907.584	524.26	581.038	725.161		707.347	517.844	817.541	1059.52	562.465	595.45	623.121
SACE_0493	hypothetical_protein		249.791	210.336	578.973	544.394	291.985	513.936	761.595		283.463	244.742	633.051	782.03	379.032	723.735	812.263
SACE_0494	gcvH_glycine_cleavage_system_H_protein		335.802	395.122	790.453	316.436	427.879	292.684	204.195		331.342	484.025	788.596	394.644	565.068	468.017	217.452
SACE_0495	ATPase,_BadF/BadG/BcrA/BcrD_type		118.344	77.4413	160.701	134.439	81.7196	234.201	84.5562		113.179	102.536	166.805	203.111	110.917	314.671	133.424
SACE_0496	3_oxoacyl_[acyl_carrier_protein]_reductase		161.246	227.935	223.97	209.934	140.114	371.784	268.551		133.856	263.565	191.227	216.877	155.624	380.166	296.291
SACE_0497	hypothetical_protein		397.646	565.544	444.571	555.878	353.255	510.142	493.904		170.156	500.525	264.861	350.761	258.701	507.131	333.414
SACE_0498	glmS_glucosamine_fructose_6_phosphate_aminotransferase		118.659	179.324	147.879	129.823	181.566	184.925	189.876		179.586	268.219	134.249	174.622	202.707	310.794	208.451
SACE_0500	putative_GntR_family_transcriptional_regulator		465.702	558.296	1423.43	507.419	947.593	1758.7	1551.13		504.983	849.819	1244.28	631.436	1014.21	2218.8	1489.72
SACE_0501	hypothetical_protein		1441.83	767.139	2856.98	2187	1048.57	1259.28	3518.14		1331.41	1159	2257.76	2692.13	1029.42	1530.04	3320.56
SACE_0502	tnp_transposase,_ISlxx5		76.3434	93.9962	29.2297	53.403	61.6174	61.5122	58.4433		553.924	737.382	415.45	496.324	503.585	535.256	498.713
SACE_0504	serine_protease_precursor		198.404	273.529	516.342	249.575	390.395	710.813	476.604		262.262	430.136	444.596	337.408	472.593	926.947	423.14
SACE_0505	thiE_thiamine_phosphate_pyrophosphorylase		325.9	265.466	756.703	970.904	498.487	495.512	717.021		464.42	475.455	831.293	1562.81	699.349	745.225	879.758
SACE_0506	amino_acid_oxidase_flavoprotein_ThiO,_putative		165.292	199.014	1323.54	997.682	520.741	1967.24	874.647		194.594	246.853	1147.08	1166.06	510.7	2257.83	710.145
SACE_0507	ThiS_thiamine_biosynthesis		355.59	303.719	3193.02	1595.86	1368.47	4519.98	1458.64		401.834	910.682	1976.5	2297.3	862.429	7068.98	748.51
SACE_0508	thiG_thiamine_synthesis,_thiazole_moiety		528.989	1020.59	5771.06	5141.86	3131.26	10554.8	4996.24		835.615	1523.98	6010.03	7190.89	4187.62	13715.1	5972.51
SACE_0509	hypothetical_protein		609.08	304.473	855.006	557.653	418.421	589.035	1484.83		737.69	508.275	839.995	764.193	484.948	761.745	1504.81
SACE_0510	thiD_phosphomethylpyrimidine_kinase		496.23	495.484	2024.12	1005.19	870.136	1530.53	891.79		651.216	781.861	2002.75	1445.91	946.371	1682.16	856.837
SACE_0511	thiC_putative_thiamine_biosynthesis_protein		1479.52	3188.96	16895.5	2853.41	8551.71	22445.8	6811.94		1717.58	4064.34	14302.6	3177.33	9517.59	25462	6669.49
SACE_0512	hypothetical_protein		3132.88	1601.35	2284.24	702.536	2159.45	1354.76	3345.75		2116.79	1403.76	1392.48	621.7	1521.46	1058.67	2257.61
SACE_0513	hypothetical_protein		1062.76	783.204	900.56	744.946	715.3	567.861	718.069		829.047	783.475	533.346	693.311	737.694	387.178	513.201
SACE_0514	def_putative_polypeptide_deformylase		521.673	658.211	804.118	599.941	669.123	544.094	730.356		387.945	762.458	704.474	576.851	636.851	586.943	714.805
SACE_0515	hypothetical_protein		1443.03	1053.4	3530.17	2283.96	1466.83	3033.63	3433.27		1743.44	1603.83	2927.77	2766.43	1707.06	3733.62	3629.73
SACE_0516	possible_glycoprotein		299.517	215.118	615.96	345.789	345.59	781.416	821.353		313.671	349.16	455.235	405.606	361.836	1116.85	668.904
SACE_0517	hypothetical_protein		772.522	580.446	565.708	632.003	369.31	529.204	785.487		577.266	1389.71	429.797	1046.96	699.208	0	92.7118
SACE_0518	hypothetical_protein		464.931	395.004	258.938	294.427	297.912	646.309	354.472		668.591	611.025	243.748	490.862	462.504	1025.72	552.963
SACE_0519	cell_division_control_protein_48_(cdc48),_AAA_family		120.892	159.858	143.894	109.954	135.326	189.159	167.506		169.724	249.371	146.721	141.166	163.004	275.836	160.524
SACE_0520	pssA_CDP_diacylglycerol_serine_O_phosphatidyltransferase		293.337	296.873	546.108	171.961	390.26	340.95	613.894		404.628	506.378	596.206	280.148	507.662	554.695	679.834
SACE_0521	psd_phosphatidylserine_decarboxylase_proenzyme		180.094	284.323	569.282	214.041	369.248	352.55	487.597		219.115	512.584	550.728	278.214	435.577	351.768	464.486
SACE_0522	hypothetical_protein		362.897	121.077	227.63	150.284	187.579	116.893	268.942		138.552	127.14	153.135	148.471	140.588	139.303	139.002
SACE_0523	moaA3_molybdopterin_biosynthesis_protein_MoeA		405.151	350.117	563.015	451.777	386.806	586.549	866.888		311.959	327.145	351.91	394.421	328.743	595.898	531.206
SACE_0524	hypothetical_protein		553.682	420.067	491.576	576.786	348.064	451.409	473.61		693.971	610.48	459.251	765.177	431.383	655.098	554.696
SACE_0525	cold_shock_DNA_binding_domain_protein		90985.1	7113.46	82819.3	40269.6	22364.7	27475.7	27526.5		340523	26227.8	75943.2	125833	46738.1	74334.9	62962.9
SACE_0526	pknJSERine/threonine_kinase		185.456	257.613	773.42	387.389	352.332	275.867	353.111		228.929	389.035	786.89	519.467	425.825	383.059	363.477
SACE_0527	groL2_60_kDa_chaperonin_GroEL		19185.5	15053	63526.7	14239.6	34583.5	10942.2	29831.8		30407.8	18616.4	58804.3	16134.3	42109.2	11231.5	30925.5
SACE_0528	putative_copper_homeostasis_protein_CutC		241.748	372.459	195.627	269.491	286.382	201.398	201.981		226.628	486.368	184.743	331.233	331.306	207.875	166.472
SACE_0529	hypothetical_protein		589.198	375.335	1253.95	569.264	554.323	513.301	681.804		758.179	534.08	1190.06	712.913	649.067	627.222	676.287
SACE_0530	hypothetical_protein		644.888	472.819	1624.67	597.01	1229.67	885.381	959.938		148.804	1521.05	1264	1110.77	1415.48	1047.84	381.947
SACE_0531	hypothetical_protein		318.187	232.043	396.737	273.254	221.253	191.813	218.6		376.731	364.12	415.752	411.956	252.713	213.241	223.314
SACE_0532	hypothetical_protein		190.724	237.082	122.678	203.121	140.909	248.239	0		207.621	395.385	92.5082	245.349	150.273	331.767	77.0338
SACE_0533	ATPase_associated_with_various_cellular_activities,_AAA_5		302.275	425.6	771.948	500.966	525.862	1119.4	684.275		342.485	671.935	797.893	709.45	670.443	1591.39	672.135
SACE_0534	VWA_containing_CoxE_like_protein		238.928	244.66	441.271	284.605	237.9	374.99	266.21		176.4	306.059	328.705	300.557	216.05	504.551	119.97
SACE_0535	xanthine_dehydrogenase_accessory_factor		263.626	250.793	487.888	378.936	372.356	486.016	388.285		303.914	319.787	459.601	494.738	476.127	596.178	366.517
SACE_0536	carbon_monoxide_dehydrogenase_small_chain		459.543	493.961	491.636	305.26	415.737	387.767	413.219		550.612	613.324	376.176	336.339	452.613	378.427	347.324
SACE_0537	carbon_monoxide_dehydrogenase_large_subunit		276.708	334.564	233.924	226.95	242.8	325.325	225.161		307.116	400.302	203.096	258.478	267.985	386.814	225.756
SACE_0538	carbon_monoxide_dehydrogenase_medium_subunit		195.306	215.399	200.595	225.736	197.062	303.448	265.294		217.85	334.268	207.991	301.126	245.911	356.126	284.963
SACE_0539	carbon_monoxide_dehydrogenase_subunit_G		448.657	407.593	1639.79	975.066	810.802	1603.49	1263.15		466.163	573.739	1350.85	1089.92	836.242	1865.44	1044.38
SACE_0540	hypothetical_protein		1206.75	824.632	3052.08	1418.14	1356.95	1648.51	2532.23		1666.3	1518.55	2063.5	2364.41	1834.13	2842.81	2423.1
SACE_0541	menC_O_succinylbenzoate_CoA_synthase		146.338	138.886	336.173	227.826	196.359	186.172	336.08		161.251	250.586	362.638	340.413	293.136	227.336	334.625
SACE_0542	transcriptional_regulator,_XRE_family		437.535	392.806	541.759	551.137	494.394	720.842	644.772		274.076	402.792	380.343	608.362	716.108	830.419	442.568
SACE_0543	transmembrane_transport_protein		675.737	853.364	1126.47	840.434	731.736	1364.02	1498.73		1028.05	1626.54	1437.59	1332.46	1047.85	2490.53	2157.57
SACE_0544	hypothetical_protein		340.819	492.827	944.121	980.278	541.72	582.747	446.442		510.507	778.371	841.442	1360.7	712.739	559.146	505.688
SACE_0545	ATP_dependent_DNA_helicase		797.443	431.755	581.984	394.34	415.879	488.916	717.69		1055.93	627.17	528.552	507.355	478.392	589.801	748.264
SACE_0546	hypothetical_protein		454.425	456.926	116.919	415.208	297.818	0	389.622		0	357.376	41.839	229.586	343.975	0	568.882
SACE_0547	hypothetical_protein		277.354	285.809	286.993	226.741	218.015	236.257	0		0	121.08	57.49	185.677	192.951	244.816	291.953
SACE_0548	hypothetical_protein		634.14	687.035	967.886	1125.73	604.208	660.447	537.565		713.958	1045.4	1006.99	1590.32	888.57	898.404	547.382
SACE_0549	hypothetical_protein		840.792	526.451	1157.91	652.385	730.811	774.361	750.928		1257.89	779.816	1101.51	902.299	1031.05	1033.16	812.816
SACE_0550	hypothetical_protein		345.629	442.098	624.606	395.537	424.02	363.495	211.672		506.815	639.893	523.202	546.095	561.566	538.958	242.934
SACE_0551	mdlC_benzoylformate_decarboxylase		382.164	308.929	641.799	525.332	417.372	612.316	1119.64		483.423	422.109	613.924	623.341	508.102	752.473	1099.5
SACE_0552	conserved_membrane_spanning_protein		673.025	646.982	664.345	657.074	687.362	479.487	508.616		1005.56	1005.03	640.972	1074.29	953.573	631.203	631.961
SACE_0553	nitrate_ABC_transporter,_ATP_binding_protein,_putative		384.677	473.319	817.107	450.749	532.383	775.434	633.86		556.212	752.02	819.798	636.857	743.928	1144.84	702.669
SACE_0554	ABC_transporter,_permease_component		462.687	714.466	758.91	512.668	752.479	594.52	808.76		671.189	1032.81	632.729	673.851	900.556	813.933	1044.62
SACE_0555	ABC_transporter,_permease_component		694.602	619.117	1141.02	499.187	877.442	710.567	979.856		900.154	802.279	1075.06	630.433	998.247	986.959	1091.35
SACE_0556	ABC_type_nitrate/sulfonate/bicarbonate_transport_systems_like_protein		637.132	668.094	1106.51	458.043	976.223	1130.25	1725.31		925.714	954.873	957.002	603.18	1202.99	1380.13	1779.55
SACE_0557	sensor_signal_transduction_histidine_kinase		502.267	504.393	1921.27	709.195	921.621	840.485	1048.02		613.311	702.393	1717.92	845.72	1020.45	972.925	946.135
SACE_0558	cvnB7_hypothetical_protein		1484.62	798.471	4339.46	2494.31	2009.16	2103.1	2972.59		1221.68	842.511	3186.43	2908.43	1930.61	2197.79	1878.57
SACE_0559	hypothetical_protein		2778.22	766.927	3845.96	1990.89	1854.94	1394.29	2199.39		1904.23	950.202	2369.43	2134.72	1606.66	1528.26	1532.63
SACE_0560	cvnD6_ATP/GTP_binding_protein		2510.2	915.713	4259.14	2318.67	1885.36	1781.92	2104.74		1959.76	1378.01	2999.14	2834.61	1990.34	2387.04	1910.11
SACE_0561	hypothetical_protein		220.239	206.602	452.455	320.636	289.49	258.175	293.043		260.533	328.097	439.128	424.641	322.04	386.699	279.485
SACE_0562	hypothetical_protein		3090.09	3577.08	18484.9	5409.72	9078.3	9939.08	25292.9		1876.28	8946.51	7306.76	8016.12	6143.21	23489	13809
SACE_0563	malate_dehydrogenase_(oxaloacetate_decarboxylating)		679.16	466.301	749.214	318.814	647.136	529.611	3196.28		969.931	585.867	605.166	355.27	690.482	528.808	2941.04
SACE_0564	moaC_molybdenum_cofactor_biosynthesis_protein		517.41	396.387	1970.98	1863.42	724.315	1238.98	1776.55		720.302	663.535	2111.24	2912.39	1025.44	1934.68	2489.47
SACE_0565	putative_bifunctional_molybdopterim_biosynthesis_protein		178.252	153.291	461.641	392.598	282.248	258.999	410.569		192.123	204.239	444.881	493.782	347.6	364.833	422.732
SACE_0567	secreted_protein		27019.4	61219	249402	29510.4	185002	186406	127015		31263.6	87732	166539	37437.8	186905	197264	107328
SACE_0568	moaD2_MoaD2		321.993	156.66	467.676	549.288	205.391	295.999	352.515		185.838	142.057	229.21	495.133	110.416	192.763	229.588
SACE_0569	moaA_molybdenum_cofactor_biosynthesis_protein_A		912.194	713.744	2461.47	1745.43	1157.83	1884.47	2446.3		1163.84	1036.67	2157.43	2121.84	1320.57	2347.64	2363.88
SACE_0570	probable_ABC_molybdate_transporter,_substrate_binding_protein		212.499	127.184	118.46	180.53	156.074	189.24	151.83		20.686	161.516	49.4965	140.133	86.1131	130.08	133.567
SACE_0571	ABC_transporter_substrate_binding_protein		302.065	259.34	236.728	340.699	223.623	346.302	285.285		369.15	355.831	244.438	465.918	329.182	458.598	377.583
SACE_0572	ABC_transporter,_putative_molybdenum_transport_system		246.513	249.366	154.097	144.593	154.967	265.91	347.303		207.324	343.878	143.303	184.524	153.479	375.004	349.583
SACE_0573	ABC_transporter,_ATP_binding_protein		149.914	197.232	85.5025	90.6237	120.276	168.962	102.339		106.049	226.336	73.5314	110.515	134.042	196.716	95.3561
SACE_0574	HAD_superfamily_hydrolase,_subfamily_IIA		566.173	909.388	3477.43	898.464	2229.64	1863.83	3492.57		745.426	1417.08	3244.24	1221.41	2841.63	2538.63	3910.88
SACE_0575	hypothetical_protein		0	73.7225	297.112	182.827	183.644	258.999	0		91.935	84.6328	180.308	199.1	163.369	178.732	103.855
SACE_0576	integral_membrane_protein		828.871	558.755	1421.73	1390.08	1010.53	815.846	1480.56		1477.6	744.23	1385.54	2272.45	1491.68	1171.58	2299.06
SACE_0577	phenazine_biosynthesis_PhzC/PhzF_protein		214.963	241.234	270.057	329.589	259.976	269.204	371.976		199.822	358.5	238.66	450.053	272.021	407.348	367.756
SACE_0578	AMP_dependent_synthetase_and_ligase		463.809	416.961	588.549	386.198	480.409	601.3	467.778		532.878	473.567	488.943	424.95	523.12	645.939	396.051
SACE_0579	hypothetical_protein		421.181	498.772	715.639	714.168	309.17	808.084	704.364		188.329	721.767	642.756	1412.61	408.878	428.712	594.654
SACE_0580	hypothetical_protein		162.741	87.9903	182.534	101.947	120.545	117.972	190.312		162.202	121.673	162.745	110.997	151.976	117.928	168.147
SACE_0581	putative_ATPase_involved_in_chromosome_partitioning		131.383	119.193	100.076	88.1186	126.969	98.5282	142.044		165.799	156.563	83.8695	125.112	151.746	203.66	143.222
SACE_0582	FtsK/SpoIIIE_family_protein		169.762	213.134	153.635	131.26	183.644	188.682	143.39		215.553	319.833	146.563	166.751	209.333	248.529	134.172
SACE_0583	hypothetical_protein		315.695	331.483	429.684	372.447	385.583	401.001	575.644		300.307	623.483	314.606	457.028	425.443	475.971	404.407
SACE_0584	hypothetical_protein		180.543	135.281	235.083	231.215	159.316	404.515	259.548		217.969	284.483	219.387	283.967	191.302	514.249	254.227
SACE_0585	hypothetical_protein		627.34	338.534	578.911	524.5	281.225	482.857	650.129		905.005	601.758	392.286	804.133	372.749	690.751	645.614
SACE_0586	hypothetical_protein		1360.64	526.202	878.401	619.754	518.116	603.634	827.946		1430.43	692.826	581.912	774.303	570.292	697.382	705.66
SACE_0587	hypothetical_protein		436.789	401.364	461.169	337.237	345.654	376.405	439.198		451.926	443.937	343.59	356.7	340.614	361.689	339.817
SACE_0588	hypothetical_protein		621.219	779.535	741.179	701.996	566.565	559.006	870.98		650.914	980.075	433.234	896.101	501.597	663.513	697.862
SACE_0589	hypothetical_protein		714.583	540.967	1217.42	394.347	709.242	705.164	1034.93		850.71	696.825	907.554	482.379	707.802	921.66	842.834
SACE_0590	hypothetical_protein		1118.11	539.546	949.564	344.534	592.224	357.839	795.765		642.254	485.568	404.911	326.302	580.947	339.889	564.091
SACE_0591	ribonucleoside_diphosphate_reductase_beta_chain		314.478	382.986	179.414	264.723	213.207	277.621	141.655		320.187	489.827	142.557	308.096	240.813	385.745	108.312
SACE_0592	haloacid_dehalogenase_like_hydrolase		192.261	163.251	194.248	248.521	175.118	130.104	249.848		129.834	154.133	162.216	247.53	178.013	44.8068	224.721
SACE_0593	hypothetical_protein		364.46	281.003	590.552	553.522	316.928	436.171	347.15		417.237	925.263	620.868	1453.75	457.51	899.703	509.979
SACE_0594	cold_shock_DNA_binding_domain_protein		1196.4	1309.61	5563.03	1105.83	2284.34	2849.74	3501.67		1288.19	2384.07	5107.35	1609.25	3063.41	4012.08	4694.01
SACE_0595	hypothetical_protein		335.785	345.117	640.508	389.929	412.13	814.603	1116.85		470.534	504.351	609.025	608.328	446.186	1191.43	1201.23
SACE_0596	hypothetical_protein		328.104	228.017	319.558	244.598	213.139	236.592	230.158		441.504	361.989	327.505	365.9	279.679	340.866	252.879
SACE_0597	glutamine_cyclotransferase_precursor		180.943	206.53	489.842	226.449	235.982	254.417	367.002		286.515	337.449	557.497	340.975	338.721	350.445	437.877
SACE_0598	hypothetical_protein		146.229	127.631	720.163	526.961	182.965	498.621	528.058		206.707	211.733	675.83	688.572	218.133	701.868	511.707
SACE_0599	putative_heat_shock_protein,_HSP90_family		110.193	107.899	327.144	276.648	133.915	137.799	180.663		139.053	188.407	329.647	356.685	151.877	190.688	155.003
SACE_0600	putative_DNA_binding_protein		500.863	305.692	1202.94	1043.79	572.024	999.285	959.938		604.342	426.594	1199.08	1406.34	700.819	1253.34	949.366
SACE_0601	multidrug_ABC_transporter,_ATP_binding_protein		221.768	247.134	122.588	153.261	181.04	235.038	188.531		326.596	391.162	135.981	225.264	262.105	355.256	217.531
SACE_0602	hypothetical_protein		258.336	139.317	63.4793	97.2483	116.202	132.48	0		338.536	251.862	62.6468	154.938	192.211	108.471	60.8117
SACE_0603	hypothetical_protein		200.009	179.041	50.3077	82.2867	148.718	131.797	106.377		243.842	268.139	53.8324	118.113	176.188	172.304	100.665
SACE_0604	ilvB_acetolactate_synthase_large_subunit		134.581	136.863	56.4223	63.8008	99.1117	173.518	89.298		137.256	196.948	56.0986	90.2104	138.61	220.384	68.2705
SACE_0605	hypothetical_protein		153.388	107.197	43.0274	28.1203	116.934	160.187	0		91.5112	152.622	40.367	36.1636	123.481	134.024	43.0201
SACE_0606	fabF_3_oxoacyl_[acyl_carrier_protein]_synthase_II		46.085	58.7957	21.0368	34.193	51.2474	65.4231	69.8221		73.2883	56.278	18.2459	35.953	65.353	93.6399	60.2146
SACE_0607	hypothetical_protein		331.108	363.98	150.378	134.721	233.92	163.457	252.423		610.735	505.524	146.605	190.624	287.221	225.719	304.221
SACE_0608	hypothetical_protein		287.089	455.956	212.115	225.773	268.519	132.587	277.118		273.404	622.699	183.171	254.951	351.691	129.01	274.182
SACE_0609	hypothetical_protein		155.803	164.12	273.924	183.096	211.26	369.998	204.088		42.3158	430.222	186.052	273.776	126.601	838.136	233.441
SACE_0610	xanthine/uracil/vitamin_C_permease		555.384	415.244	316.667	444.982	385.047	268.36	391.186		653.961	506.89	286.991	515.376	456.836	312.006	397.026
SACE_0611	transcriptional_regulator,_MarR_family		1406.19	714.805	2494.6	3183.84	1813.85	2115.72	8120.32		2304	1297.11	2619.33	5391.22	2736.97	3665.52	11164.7
SACE_0612	probable_multidrug_efflux_transport_protein		358.077	308.062	408.918	457.23	311.571	279.662	1149.25		509.676	482.461	427.633	633.85	421.423	359.66	1212.87
SACE_0613	acetyltransferase,_GNAT_family		250.272	333.82	315.391	276.857	300.109	391.174	255.454		224.337	506.978	284.232	404.743	372.218	679.682	279.366
SACE_0614	hypothetical_protein		132.285	133.607	167.519	174.89	161.153	154.62	206.756		171.561	252.949	182.299	295.348	223.777	294.332	204.138
SACE_0615	transcriptional_repressor,_CopY_family		1136.03	760.26	2351.88	2181.12	872.268	1339.77	2058.76		1434.31	1074.79	2500.77	3684.72	1407.35	1949.05	3074.43
SACE_0616	hypothetical_protein		104.041	133.874	188.04	216.4	107.088	97.0989	225.077		120.268	238.876	207.153	310.182	132.798	113.175	202.929
SACE_0617	DsbA_like_thioredoxin_domain_protein		123.956	179.133	676.834	355.956	317.05	510.574	1926.36		72.9027	211.668	423.055	319.792	254.406	615.945	1639.43
SACE_0618	integral_membrane_cytochrome_biogenesis_protein		373.272	458.693	883.768	573.743	517.804	677.229	1779.75		544.262	652.437	865.722	835.458	693.504	800.315	1984.06
SACE_0619	sodF_superoxide_dismutase_[Fe_Zn]_1_(FeSOD_I)		323.927	180.609	1241.92	185.327	1909.57	4752.18	1583.57		915.153	1058.1	4335.47	1042.92	6798.98	20292.4	9077.28
SACE_0620	putative_iron_ABC_transporter_binding_protein		337.726	407.198	1969.4	1156.55	726.847	797.051	587.293		460.07	685.725	1938.86	1585.99	951.715	1147.3	552.577
SACE_0621	ABC_iron_transporter,_permease_component		238.644	298.652	936.183	465.863	365.641	443.837	339.316		239.538	457.141	909.742	592.865	432.911	637.198	358.261
SACE_0622	fecC_putative_ABC_transporter_ATP_binding_protein		176.181	272.888	662.599	534.076	245.416	272.921	160.662		151.454	309.825	547.123	632.612	248.715	252.265	151.507
SACE_0623	hypothetical_protein		360.808	341.242	230.932	222.108	304.763	235.419	402.009		383.96	398.657	193.171	239.359	320.412	261.835	367.783
SACE_0624	mocA_oxidoreductase,_aldo/keto_reductase_family		267.854	314.617	276.383	225.835	323.155	253.445	363.823		300.329	461.849	254.867	322.357	437.298	313.62	376.997
SACE_0625	drug_resistance_transporter,_Bcr/CflA_family		759.72	351.383	573.101	510.383	406.751	279.835	774.437		1043.91	530.69	556.489	711.814	539.964	440.43	845.677
SACE_0626	hypothetical_tRNA/rRNA_methyltransferase_Rv0881		63.7758	161.408	185.577	163.279	116.674	140.636	195.29		31.8643	223.159	172.334	217.23	147.232	184.588	174.843
SACE_0627	hypothetical_protein		62.0929	144.937	124.811	152.781	155.672	110.593	110.913		51.209	170.347	139.714	167.766	181.985	134.955	128.746
SACE_0628	hypothetical_protein		166.657	0	98.2645	92.8251	156.928	0	0		0	243.896	25.033	76.683	0	0	0
SACE_0629	hypothetical_protein		1376.4	794.759	3467.71	2117.98	1199.56	1524.29	2541.35		1239.65	1091.06	2680.82	2440.12	1345.68	1813.81	2209.99
SACE_0630	serC_phosphoserine_aminotransferase		1324	1224.69	3341.24	2140.9	2372.8	3531.22	4532.55		1639.61	1820.05	2857.79	2540.9	2585.79	4419.27	3754.57
SACE_0631	hypothetical_protein		113.158	268.823	918.226	613.119	464.734	387.586	101.064		140.761	538.048	981.21	887.217	618.573	568.066	113.695
SACE_0632	citA4_citrate_(Si)_synthase		331.002	1332.84	5608.47	4857.75	2322.62	654.503	438.326		445.231	2555.28	5683.81	8056.96	3192.77	1013.26	589.035
SACE_0633	citA_citrate_synthase		212.786	873.19	3953.97	3161.4	1448.65	819.372	272.528		235.938	1443.63	3409.23	4006.9	1565.17	1268.04	199.523
SACE_0634	ureA_urease_gamma_subunit_protein		488.552	456.152	861.041	556.193	783.897	400.271	506.149		476.984	894.228	510.064	855.652	1153.45	816.774	578.776
SACE_0635	ureB_urease_beta_subunit		207.984	233.027	557.693	387.183	305.906	301.356	274.122		45.6383	281.836	211.522	274.95	227.722	54.3545	81.4766
SACE_0636	ureC_urease_alpha_subunit		392.116	433.959	718.404	572.169	456.229	596.072	450.51		563.479	591.84	700.345	713.018	581.722	696.01	486.095
SACE_0637	ureF_putative_urease_accessory_protein		0	37.4208	128.106	75.2601	50.6814	78.9973	71.8988		8.68137	54.6205	82.5266	64.6712	21.2852	61.4901	69.9011
SACE_0638	ureG_urease_accessory_protein		241.178	308.884	578.256	298.731	307.267	450.417	274.85		343.597	502.613	592.258	393.662	495.603	620.017	300.999
SACE_0639	ureD_putative_urease_accessory_protein		0	54.402	146.165	84.2101	62.2468	177.836	61.5002		50.9915	108.239	134.55	114.285	92.3165	234.163	67.8574
SACE_0640	putative_integral_membrane_protein		433.855	451.174	389.53	376.086	321.717	297.825	371.34		757.903	632.94	391.383	605.925	389.859	403.195	423.965
SACE_0641	pdxH_pyridoxamine_5'_phosphate_oxidase		359.429	424.51	529.176	434.126	491.878	519.253	620.625		434.205	595.016	393.68	521.101	545.13	748.766	553.948
SACE_0642	probable_multidrug_resistance_transporter,_MFS_superfamily		240.799	231.524	535.862	303.805	222.72	238.653	218.531		312.577	332.126	572.283	420.546	288.938	336.525	210.571
SACE_0643	cationic_amino_acid_transporter,_APC_family		483.585	577.971	804.657	307.737	551.702	299.296	320.173		689.315	720.501	782.49	369.615	688.845	396.627	330.234
SACE_0644	yihR_predicted_aldose_1_epimerase		372.079	313.797	455.091	351.339	343.99	497.029	392.732		581.65	550.518	537.198	514.569	494.113	744.459	444.375
SACE_0645	acd_acyl_CoA_dehydrogenase		56.2346	264.949	458.654	289.124	307.545	152.241	120.538		68.8985	382.805	413.23	368.612	363.486	198.454	122.918
SACE_0646	possible_transcriptional_regulator,_TetR_family		383.844	457.255	977.298	725.71	501.126	446.657	492.381		417.191	592.604	825.045	870.831	532.543	440.061	365.085
SACE_0647	cscK_ribokinase:carbohydrate_kinase,_PfkB		595.034	436.06	1068.33	989.128	630.17	619.492	1046.96		681.901	709.662	960.568	1295.84	727.4	786.547	986.396
SACE_0649	gltA_2_citrate_synthase		2174.64	3799.96	13968.8	1655.4	11811	12440.6	25970		3112.07	4925.11	12245.6	1819.82	13558.4	13858.1	26068.7
SACE_0650	cloP_O_methyltransferase		249.543	367.359	290.541	167.443	341.874	220.779	386.315		336.646	554.051	242.966	236.763	399.719	274.334	382.624
SACE_0651	cypA_cytochrome_P450_like_enzyme		221.004	279.839	92.0735	137.833	222.542	295.244	192.885		296.067	460.746	88.8402	207.629	294.055	424.946	200.237
SACE_0652	iroB_putative_glucosyltransferase		231.056	146.614	69.2602	100.177	154.621	179.795	96.168		217.307	226.756	52.8529	122.157	188.023	252.372	85.0214
SACE_0653	hypothetical_protein		294.718	326.63	81.7111	314.995	281.342	194.582	127.071		289.522	400.924	64.6067	362.382	363.654	185.419	96.6075
SACE_0654	ABC_transporter_(permease)_(Na+_exclusion)		250.535	230.198	313.372	254.53	255.296	161.088	294.026		294.039	361.308	324.209	374.962	350.639	250.969	306.045
SACE_0655	ABC_transporter,_ATP_binding_component		622.044	463.735	598.796	503.386	402.86	397.843	498.839		589.068	603.48	519.691	612.915	430.456	612.106	449.971
SACE_0656	tnp9B_transposase,_IS4_family,										145.926	360.668	75.6761	113.427	72.2564	112.893	169.362
SACE_0657	IS1647_like_transposase		0	144.135	0	37.52	51.5373	0	0		315.437	316.455	179.08	507.66	262.014	481.434	341.385
SACE_0658	glpD_glycerol_3_phosphate_dehydrogenase		143.706	143.801	96.5899	135.199	126.803	129.415	193.242		150.923	236.755	98.4588	182.602	155.653	176.389	189.553
SACE_0659	TetR_family_transcriptional_regulator		221.109	210.871	212.169	221.771	208.885	238.871	317.258		272.852	348.342	231.629	332.274	278.698	417.8	361.292
SACE_0660	FAD_linked_oxidase_like		230.212	199.742	241.496	340.103	225.212	327.472	425.012		296.772	320.809	267.948	493.755	315.335	449.641	454.402
SACE_0661	xanthine/uracil/vitamin_C_permease		204.372	233.852	116.538	151.158	166.405	170.272	152.835		318.318	346.312	119.217	222.206	216.963	241.905	163.199
SACE_0662	cytosine_deaminase_or_related_metal_dependent_hydrolase		115.822	182.36	49.101	81.637	101.787	131.759	58.8954		115.762	220.578	37.4716	83.9676	99.4999	155.968	47.4848
SACE_0663	hypothetical_protein		208.397	273.943	124.131	160.289	151.937	275.676	228.444		191.271	376.605	152.363	158.62	175.046	344.636	175.037
SACE_0664	transcriptional_regulator,_LacI_family		109.927	112	272.964	311.317	158.876	227.662	415.543		112.987	182.023	232.314	409.393	170.672	373.491	426.921
SACE_0665	hypothetical_protein		309.676	521.524	800.201	284.708	609.343	542.051	991.866		465.191	835.504	608.785	419.93	708.41	707.749	879.18
SACE_0666	hypothetical_protein		417.838	383.839	1193.42	924.57	508.381	950.367	477.183		479.464	847.939	1252.41	1600.62	755.291	1515.95	724.49
SACE_0667	cell_divisionFtsK/SpoIIIE		199.949	210.101	380.236	339.05	215.457	203.99	235.83		252.014	288.752	354.07	419.502	249.844	248.057	244.91
SACE_0668	hypothetical_protein		0	87.8952	118.077	92.5828	69.1417	0	0		0	74.7163	20.6983	102.867	35.8673	139.839	0
SACE_0669	hypothetical_protein		351.479	412.316	678.241	312.369	436.87	521.68	1067.31		481.093	727.672	588.127	659.521	591.267	1267.36	1581.46
SACE_0670	hypothetical_protein		66.7269	104.977	143.068	80.0495	78.9886	186.759	79.4601		63.3857	99.051	131.982	89.7252	103.565	260.064	59.5627
SACE_0672	conserved_protein_(PRC_barrel_domain)		410.811	543.515	287.423	248.799	358.327	154.04	334.719		543.818	945.84	235.648	362.685	483.904	272.259	265.124
SACE_0673	lipase		354.09	600.462	643.209	432.975	474.198	543.073	931.165		274.019	672.655	429.966	479.591	465.587	729.052	804.137
SACE_0674	lipoprotein		205.633	282.536	253.036	263.654	217.202	557.339	1644.91		329.072	497.576	210.389	371.666	279.917	877.068	1743.84
SACE_0675	lysozyme_M1_precursor		1177.5	764.01	2734.8	1845.92	1122.62	1495.46	2025.61		1365.36	977.816	2119.61	2166.26	1262.47	1956.87	1935.52
SACE_0677	probable_copper_resistance_transporter		181.842	213.552	407.799	294.735	302.656	293.24	276.531		241.557	366.424	459.353	467.854	426.42	515.291	359.374
SACE_0678	integral_membrane_protein		437.878	445.861	556.178	569.34	518.268	409.694	871.262		580.602	663.243	585.356	748.666	678.298	644.387	1070.44
SACE_0679	glycosyl_transferase,_group_1		265.576	494.338	790.067	343.309	975.287	808.067	1557.56		422.24	646.708	719.703	438.807	1147.66	924.402	1616.66
SACE_0680	hypothetical_protein		0	273.603	351.884	172.127	291.563	250.582	780.147		59.7834	340.317	195.396	180.095	286.622	416.227	726.771
SACE_0681	alpha/beta_hydrolase_fold		403.973	592.276	618.039	384.251	700.744	436.061	1011.74		706.916	1007.55	631.635	598.967	945.064	687.809	1123.67
SACE_0682	glycosyl_transferase,_group_1		1514.63	661.519	873.311	621.882	582.049	409.108	735.275		2072.87	792.869	795.954	724.66	707.619	357.705	829.545
SACE_0683	hypothetical_protein		622.651	484.465	169.261	607.321	349.689	277.249	317.772		732.825	632.833	131.589	679.04	376.982	321.02	203.798
SACE_0684	probable_transcriptional_regulator,_AraC_family		175.848	214.156	136.06	227.431	218.858	258.732	204.853		194.877	341.641	104.825	300.155	265.97	369.15	218.404
SACE_0685	NmrA_like		264.393	296.705	110.542	265.801	222.196	211.908	123.971		330.994	410.94	115.418	279.664	270.93	251.763	131.915
SACE_0686	transposase_for_IS3518										5806.57	3357.57	8886.57	3128.46	4367.06	1323.46	4053.33
SACE_0687	transposase_for_IS3517										141.501	375.535	176.397	272.652	212.186	214.857	232.334
SACE_0688	SSS_sodium_solute_transporter_superfamily		1141.29	565.507	2611.84	806.456	983.42	654.411	859.547		1864.93	823.773	2668.19	1164.68	1329.24	849.942	1011.62
SACE_0689	hypothetical_protein		1360.88	986.236	3571.34	611.582	1508.86	867.582	1162.36		196.74	694.889	1277.53	887.42	1184.86	1038.56	163.944
SACE_0690	putative_signal_transduction_histidine_kinase_membrane_protein		442.846	543.003	1815.45	619.072	777.752	636.966	662.227		529.593	752.759	1597.58	727.516	863.686	806.95	626.985
SACE_0691	cvnB1_hypothetical_protein		1207.58	1484.87	4640.16	980.293	2996.93	4267.85	2902.4		885.541	1927.97	3478.12	1198.94	3357.14	5152.45	2483.36
SACE_0692	cvnC6_hypothetical_protein		991.853	895.683	3518.49	1088.06	2323.94	2190.88	1643.12		1445.45	1315.65	2448.21	1303.44	2350.9	2642.51	1254.01
SACE_0693	cvnD6_ATP/GTP_binding_protein		1221.95	957.704	3140.13	1876.81	1701.04	2127.67	2217.89		2003.11	1516.4	3053.52	2655.83	2007.58	3250.35	2757.43
SACE_0694	acetyltransferase,_GNAT_family		499.451	244.167	440.044	440.824	234.753	381.243	434.824		425.629	225.429	235.376	391.661	229.963	337.333	352.432
SACE_0695	hypothetical_protein		548.64	843.068	2683.68	465.288	1499.38	1460.08	1931.52		814.042	1273.57	2309.04	619.214	1807.42	1986.74	2076.88
SACE_0696	hypothetical_protein		404.521	666.019	1209.69	757.034	812.603	863.742	1204.29		425.196	921.937	1121.97	1047.54	914.463	994.985	1166.34
SACE_0697	transcriptional_regulator,_ArsR_family		191.563	268.616	140.82	196.31	185.534	292.449	0		140.303	102.305	125.029	213.751	215.967	432.02	0
SACE_0698	oxidoreductase		1037.45	394.168	500.099	609.771	550.777	394.425	675.041		1390.38	493.007	472.585	749.56	643.731	513.932	714.608
SACE_0699	2,4_dihydroxyhept_2_ene_1,7_dioic_acid_aldolase		302.416	237.405	533.803	388.451	397.343	444.682	358.031		377.144	365.438	493.543	505.13	463.553	539.635	340.344
SACE_0700	oxidoreductase,_short_chain_dehydrogenase/reductase_family		292.089	179.083	387.214	479.565	235.46	234.741	419.938		231.847	239.465	337.687	669.031	278.351	326.204	444.344
SACE_0701	ArsR_family_transcriptional_regulator		168.376	93.4465	147.687	110.741	114.587	197.657	164.051		146.765	106.364	103.816	126.435	92.9235	246.874	122.789
SACE_0702	hypothetical_protein		403.324	327.115	225.896	243.034	217.017	239.452	333.261		576.057	528.943	199.472	346.623	270.359	276.177	326.731
SACE_0703	putative_carboxypeptidase		758.755	653.94	210.964	562.687	503.351	566.72	218.6		827.973	880.805	172.585	757.047	620.674	815.459	196.514
SACE_0704	lysozyme_M1_precursor		354.72	252.14	197.586	113.884	258.258	227.965	307.01		390.805	302.465	171.511	143.157	283.162	255.164	341.114
SACE_0705	PEP_phosphonomutase		1287.06	212.774	86.8096	142.887	273.381	158.296	229.311		126.581	170.89	65.8023	74.8495	143.215	133.133	117.172
SACE_0706	putative_Streptomyces_subtilisin_inhibitor_like_protein		2156.04	1074.37	6464.29	6213.62	5205.74	24116.3	189073		3593.78	2716.26	6019.76	12020.6	7521.83	43604.7	239047
SACE_0707	hypothetical_protein		285.507	160.044	801.768	483.846	393.426	2889.84	50289.4		153.598	197.467	422.642	346.638	236.707	1467.4	5004.11
SACE_0708	hypothetical_protein		378.434	337.669	433.295	349.452	444.181	1310.27	6541.31		0	1112.04	54.7343	626.548	0	720.36	1808.03
SACE_0709	putative_peptidyl_prolyl_cis_trans_isomerase		351.651	428.251	503.648	427.468	442.5	660.063	3244.41		411.338	590.152	461.275	487.639	516.962	618.812	3502.21
SACE_0711	putative_IS_element_transposase		355.529	212.043	143.095	144.767	165.626	92.5773	152.266		775.36	556.133	234.865	370.744	565.421	257.854	385.618
SACE_0712	putative_erythromycin_esterase		552.669	665.136	172.941	929.244	409.294	332.551	400.216		621.955	1092.94	188.824	1739.41	440.075	475.595	350.87
SACE_0713	eryK_cytochrome_P450_Erythromycin_B/D_C_12_hydroxylase		811.15	927.524	1763.41	851.004	1081.27	1664.74	2266.24		1023.81	1259.21	1409.91	1014.61	1021.18	1956.2	1993.71
SACE_0714	eryBVII_dTDP_4_deoxyglucose_3,5_epimerase		364.885	704.308	1337.96	616.998	821.682	1086.5	2761.82		297.69	872.808	1012.98	625.677	878.474	1430.27	2409.76
SACE_0715	eryCV_EryCV_NDP_4,6_dideoxyhexose_3,4_enoyl_reductase		315.102	591.411	899.189	229.52	761.279	1017.03	2696.07		345.019	789.102	778.835	271.276	856.146	1224.83	2537.17
SACE_0716	eryCIV_eryCIV_NDP_6_deoxyhexose_3,4_dehydratase		393.263	435.754	923.548	384.588	609.54	586.566	1427.41		511.588	618.45	826.812	499.948	729.928	703.354	1436.84
SACE_0717	eryBVI_NDP_4_keto_6_deoxy_glucose_2,3_dehydratase		811.379	746.211	1910.12	1139.56	1066.25	1479.07	3070.75		986.654	977.41	1711.19	1436.98	1298.27	1751.46	3048.44
SACE_0718	eryCVI_TDP_desosamine_N_dimethyltransferase		551.004	550.828	1266.81	970.47	750.916	1014.54	1888.65		696.191	772.579	1070.19	1189.22	807.344	1231.42	1754.44
SACE_0719	eryBV_6_DEB_TDP_mycarosyl_glycosyltransferase		1289.69	577.995	2527.17	1240.22	1166.99	1062.15	2097.28		1339.73	772.658	2071.11	1564.37	1286.94	1198.94	1783.97
SACE_0720	eryBIV_dTDP_4_keto_6_deoxy_L_hexose_4_reductase		478.813	262.748	1062.37	558.738	446.81	493.479	557.37		312.252	400.502	772.691	716.964	451.138	664.537	531.398
SACE_0721	eryAI_EryAI_Erythromycin_polyketide_synthase_modules_1_and_2		474.429	329.507	879.75	649.66	455.221	740.622	1563.52		553.69	481.371	875.359	835.493	549.633	957.749	1550.31
SACE_0722	transposase		161.685	132.932	285.999	125.943	168.272	121.252	380.01		462.982	587.398	764.064	758.893	590.487	372.368	716.644
SACE_0723	eryAII_EryAII_Erythromycin_polyketide_synthase_modules_3_and_4		302.57	355.13	564.907	386.403	412.942	872	1429.08		367.086	520.603	551.801	494.524	498.79	1101.94	1396.98
SACE_0724	eryAIII_EryAIII_Erythromycin_polyketide_synthase_modules_5_and_6		414.381	394.002	574.409	435.179	446.991	748.663	1624.07		488.437	572.414	575.088	557.942	539.727	961.931	1583.58
SACE_0725	eryCII_TDP_4_keto_6_deoxy_glucose_3,4_isomerase		143.795	206.302	270.889	161.994	235.221	622.38	918.397		135.831	300.785	217.797	182.694	211.184	762.435	717.815
SACE_0726	eryCIII_glycosyl_transferase,_NDP_D_desosamine_:_3_L_mycarosyl_erythronolide_B		279.991	481.733	685.949	348.33	547.164	1340.73	2333.68		345.883	596.255	556.831	378.928	590.036	1437.56	1949.03
SACE_0727	eryBII_TDP_4_keto_6_deoxyhexose_2,3_reductase		504.473	770.374	1796.26	827.019	1230.31	3102.08	5762.46		658.106	1073.62	1531.07	1014.58	1381.82	3722.6	5591.56
SACE_0728	eryG_erythromycin_C_methlytransferase		1683.05	1363.14	4216.35	2263.06	2414.6	6616.8	13638.3		2146.18	1768.41	3697.08	2725.66	2766.68	7757.36	12980.6
SACE_0729	thioesterase,_erythromycin_biosynthesis		186.896	261.094	1008.72	443.57	660.497	1174.04	1343.39		63.367	262.476	571.963	368.273	517.996	1083.13	446.066
SACE_0730	eryF_6_deoxyerythronolide_B_hydroxylase_(6_DEB_hydroxylase)		1538.67	1920.96	5917.8	1938.86	3989.03	4931.76	5846.83		1529.17	2350.88	4494.07	2213.16	3969.09	5117.47	4644.93
SACE_0731	eryBIII_eryBIII_NDP_4_keto_2,6_dideoxyhexose_3_C_methyltransferase		1108.38	2069.3	9183.65	1158.85	6019.46	5531.05	8514.62		1167.75	2914.35	8248.67	1518.92	7191.38	6941.26	8700.98
SACE_0732	eryBI_beta_D_glucosidase		382.719	367.496	429.467	371.848	321.403	270.44	247.072		462.87	459.711	371.31	447.055	359.059	311.25	256.676
SACE_0733	ermE_N_6_aminoadenine_N_methyltransferase,_erythromycin_resistance		363.142	395.272	541.156	554.816	428.174	281.212	555.993		387.474	479.247	464.37	591.212	458.089	216.259	538.066
SACE_0734	eryCI_Erythromycin_biosynthesis_transaminase_EryCI		926.733	684.178	974.332	787.264	745.506	779.214	714.245		1246.52	1124.1	984.585	1115.9	956.497	1168.68	773.794
SACE_0735	hypothetical_protein		541.33	647.987	307.574	546.698	402.687	176.762	338.431		599.44	1014.52	274.163	824.828	366.6	128.53	263.811
SACE_0736	hypothetical_protein		354.901	421.897	196.794	296.624	359.537	326.954	0		184.065	279.332	85.8085	234.561	94.6089	219.388	93.7264
SACE_0737	hypothetical_protein		628.493	595.84	167.095	699.814	516.055	253.731	434.087		1103.66	656.648	133.979	1040.98	672.028	345.834	353.04
SACE_0738	hypothetical_protein		373.501	527.416	187.31	383.831	321.894	152.216	299.658		384.629	624.375	159.988	448.753	383.13	180.241	271.152
SACE_0739	hypothetical_protein		349.314	509.486	200.491	215.121	270.224	153.147	191.988		245.242	738.114	206.181	311.341	274.699	136.353	234.296
SACE_0740	acetyltransferase,_GNAT_family		2086.52	1160.58	2410.68	1198.95	804.041	626.112	334.217		2812.95	1493.12	2116.27	1356.21	1054.39	668.139	384.528
SACE_0741	hypothetical_protein		6465.04	2351.89	1191.78	864.186	1620.58	617.652	1468.95		7010.22	3051.05	838.313	1153.04	1759.26	313.918	1361
SACE_0742	hypothetical_protein		1428.81	276.91	277.173	94.9495	230.641	0	0		0	612.337	122.23	0	0	0	0
SACE_0743	putative_methyltransferase,_S_adenosyl_L_methionine_(SAM)_MTase		893.948	897.013	450.459	703.525	536.056	327.637	386.231		1245.51	1132.2	456.064	991.504	676.602	400.659	461.023
SACE_0744	hypothetical_protein		816.617	586.508	207.249	277.863	351.519	0	406.841		826.547	495.889	132.361	244.725	219.576	71.0385	418.297
SACE_0745	transposase,_ISlxx1_degenerated										807.36	600.141	163.17	675.952	452.965	333.487	331.272
SACE_0746	putative_IS21_family_transposase										757.832	436.069	196.404	418.338	385.694	139.512	234.296
SACE_0747	hypothetical_protein		2013.96	881.534	789.489	558.677	434.625	230.925	463.187		1499.9	1064.34	286.645	495.03	461.139	465.553	395.929
SACE_0748	hypothetical_protein		626.15	508.115	402.755	344.625	404.297	202.769	275.982		694.979	485.687	235.009	404.916	309.753	294.675	49.238
SACE_0749	putative_responce_regulator_with_diguanylate_cyclase		300.058	222.854	390.397	383.175	275.479	337.056	368.484		343.536	307.63	343.326	439.824	288.832	445.473	317.68
SACE_0750	Cob(II)yrinic_acid_a,c_diamide_reductase		144.955	348.906	332.635	254.083	323.158	209.333	419.878		153.4	509.898	311.692	276.464	442.094	250.231	440.401
SACE_0751	rpsR2_30S_ribosomal_protein_S18		491.892	208.348	137.917	308.484	171.02	6469.68	20636.7		504.62	364.741	72.541	705.263	207.97	13364.2	28073
SACE_0752	rpsN_30S_ribosomal_protein_S14		106.222	76.2903	0	31.2074	76.3799	1754.31	5812.87		36.5561	0	0	0	0	385.422	1039.48
SACE_0753	rpmG_50S_ribosomal_protein_L33		257.955	725.632	248.885	318.932	255.043	5819.59	16779.7		0	1401.96	48.3818	391.639	0	14326.8	12181.5
SACE_0754	rpmB_50S_ribosomal_protein_L28		370.15	436.75	110.542	184.483	246.47	4661.98	19292.2		51.4952	337.352	20.1268	95.8308	108.851	4827.36	12856.2
SACE_0755	cobalamin_synthesis_CobW_like_protein		140.814	130.633	65.4154	83.7463	101.656	2023.84	8331.86		153.644	171.495	51.3381	89.7378	97.4873	2704.9	8932.31
SACE_0756	rpmE_50S_ribosomal_protein_L31_type_B_2		0	387.072	90.4321	245.249	165.481	7992.14	22957.5		111.67	1074.72	67.2771	525.522	245.949	14212.9	19085.2
SACE_0757	50S_ribosomal_protein_L32		0	189.615	0	111.057	135.598	4402.98	18348.8		0	0	0	405.237	150.046	18327.2	12090
SACE_0758	carboxyvinyl_carboxyphosphonate_phosphorylmutase		262.143	221.114	188.224	177.54	284.154	233.45	1252.3		208.863	199.635	148.062	206.257	262.885	202.057	1171.69
SACE_0759	bile_acid:sodium_symporter		146.627	269.74	97.6231	199.897	207.828	238.246	914.388		229.346	456.172	104.694	317.432	315.553	340.752	1075.78
SACE_0760	hypothetical_protein		291.649	179.543	107.198	169.329	243.239	0	372.111		511.832	0	77.1556	199.425	197.128	0	604.478
SACE_0761	putative_two_component_system_response_regulator		445.344	619.364	2440.74	2135.69	1073.67	1404.71	789.479		489.922	969.996	2233.97	3047.74	1303.77	2213.88	954.436
SACE_0762	putative_two_component_system_sensor_kinase		255.089	299.564	1067.46	861.458	593.718	479.477	549.688		317.459	416.192	951.059	1024.2	681.711	607.051	536.011
SACE_0763	DeoR_family_transcriptional_regulator		296.553	421.793	719.814	757.993	443.16	344.61	322.587		287.212	551.862	573.513	846.086	424.217	504.564	310.481
SACE_0764	galT_putative_galactose_1_phosphate_uridylyltransferase		397.039	380.225	587.472	348.949	503.573	418.346	307.258		455.724	521.245	501.816	419.851	577.467	481.146	305.735
SACE_0765	possible_serine_protease,_C_terminal		745.895	1382.07	6185.47	2299.82	3182.54	5350.92	4799.69		856.428	2082.08	5747.77	2706.5	3844.58	6645.4	4629.48
SACE_0766	moaB_putative_molybdenum_cofactor_biosynthesis_protein		2512.31	1874.58	10794.2	8966.18	3956.13	5713.63	4487.6		2362.3	1822.58	7855.69	7308.48	3471.59	4387.29	2876
SACE_0767	hypothetical_protein		1921.99	852.041	2046.24	1480.79	1007.24	1156.81	1811.27		3161.59	1356.65	1653.48	2152.18	1439.62	1637.08	2292.09
SACE_0768	hypothetical_protein		260.218	253.64	442.358	572.014	304.535	728.312	730.419		599.702	300.671	363.102	2082.89	260.071	2607.55	1947.8
SACE_0769	mscL_large_conductance_mechanosensitive_channel		961.04	544.703	979.381	429.475	945.282	329.966	1127.2		2505.61	688.94	938.517	631.042	1531.66	234.726	1591.19
SACE_0770	hypothetical_protein		329.938	279.409	180.549	240.164	244.833	342.064	123.147		382.373	438.151	120.098	310.429	275.165	490.143	67.7997
SACE_0771	hypothetical_protein		317.514	358.354	277.173	374.801	217.828	403.943	0		0	1396.17	49.1964	56.7136	0	668.842	0
SACE_0772	hypothetical_protein		1968.06	1999.57	11068.9	8956.87	5261.21	5813.64	12732.7		5381.02	11610.7	7769.17	12075.8	3355.71	5744.23	12687.5
SACE_0773	5_formyltetrahydrofolate_cyclo_ligase		217.333	273.012	772.704	1154.83	353.193	727.054	576.959		400.713	435.153	778.377	1340.34	473.32	982.918	592.327
SACE_0774	galU_UTP_glucose_1_phosphate_uridylyltransferase		975.384	757.846	2411.21	1045.01	1250.68	1505.3	2951.48		1073.79	1082.73	1954.57	1299.58	1382.94	2022.82	2758.91
SACE_0775	moeA1_molybdopterin_biosynthesis_protein_MoeA		532.583	358.603	796.476	632.887	467.643	719.338	1022.67		634.192	517.138	723.911	804.772	549.734	851.957	983.089
SACE_0776	rimJ_ribosomal_protein_alanine_acetyltransferase		198.72	148.433	347.674	324.899	172.899	205.284	198.778		119.347	111.589	319.521	307.368	131.835	263.767	171.765
SACE_0777	hypothetical_protein		1783.03	644.991	3333.53	2259.43	1273.05	1506.44	2304.1		2108.7	978.27	2886.06	2742.46	1625.54	2083.77	2550.62
SACE_0778	hypothetical_protein		796.091	932.881	687.246	1261.76	449.772	559.701	561.319		628.347	876.317	304.142	678.793	486.277	0	0
SACE_0779	tnp_transposase,_ISlxx5										659.576	737.14	466.438	664.636	619.64	480.209	338.55
SACE_0780	glyoxalase/bleomycin_resistance_protein/dioxygenase		684.372	714.434	553.948	376.967	462.186	329.004	542.049		901.649	1184.95	440.474	601.147	549.443	323.854	448.607
SACE_0781	NADPH_dependent_FMN_reductase		148.207	120.173	83.5653	62.6743	115.43	201.252	0		145.082	111.718	34.3514	48.6046	83.9398	213.739	37.4322
SACE_0782	multi_domain_regulatory_protein		131.796	119.311	82.5073	63.6819	135.925	134.584	100.677		150.495	187.686	89.0797	87.6465	179.112	198.483	102.468
SACE_0783	hypothetical_regulator_protein		134.725	239.901	97.5069	184.633	125.786	228.454	174.48		88.7488	295.38	66.5633	165.478	142.121	232.239	132.784
SACE_0784	lat_L_lysine_epsilon_aminotransferase		298.024	1282.9	2649.34	925.53	577.445	214.364	146.735		319.228	1782.91	2254.51	1125.74	638.689	216.988	145.476
SACE_0785	multidrug_transporter,_Dha2_family_of_MFS_superfamily		187.448	238.189	295.76	211.341	229.005	222.574	151.674		209.954	366.896	294.089	285.962	269.509	298.541	158.329
SACE_0786	probable_transcriptional_regulator,_TetR_family		331.921	348.692	777.523	438.825	450.626	502.945	256.625		483.978	529.007	743.855	664.597	637.409	589.717	290.97
SACE_0787	putative_two_component_system_response_regulator		70.0293	123.996	619.665	504.418	254.867	300.064	167.856		43.2392	113.549	440.429	452.248	211.803	284.904	217.787
SACE_0788	two_component_system_sensor_kinase		173.481	318.527	1487.04	867.303	584.872	443.801	686.737		235.379	529.65	1552.47	1223.42	745.634	624.931	765.312
SACE_0789	ABC_type_transporter,_ATPase_component		252.6	1302.56	4217.14	1320.81	1954.68	1819.83	1140.68		238.303	1775.45	3629.43	1679.88	2169.37	2332.7	1197.89
SACE_0790	ABC_transporter_membrane_protein		196.601	729.543	2433.15	1144.77	1188.91	1400.65	409.705		146.082	951.783	2004.37	1371.69	1250.37	2003.45	310.737
SACE_0791	glycosyl_transferase,_family_39		448.233	434.115	609.392	507.423	382.739	350.787	482.21		585.019	575.853	587.854	612.676	485.44	418.786	510.654
SACE_0792	tetrapyrrole_methylase_family_protein		105.195	106.662	216.922	287.24	131.101	264.509	226.589		101.335	153.561	244.912	415.609	169.416	344.692	278.525
SACE_0793	pabB_para_aminobenzoate_synthetase_component_I		344.85	474.483	342.694	596.933	321.801	345.061	297.611		353.805	630.695	337.017	784.648	360.147	417.528	318.918
SACE_0794	lpsA2_secreted_lipase		238.874	291.259	67.8918	312.545	185.175	187.992	198.459		191.732	319.077	35.8483	395.188	139.252	190.778	192.329
SACE_0795	triacylglycerol_lipase_precursor		473.124	369.538	79.8853	289.296	287.351	221.202	147.895		439.549	441.353	40.3116	213.148	261.217	167.85	88.3558
SACE_0796	putative_ABC_transporter,_integral_membrane_subunit		424.576	662.737	170.676	419.107	384.523	324.791	210.029		677.554	1014	181.74	672.447	518.272	462.171	259.19
SACE_0797	ABC_transport_system_ATP_binding_protein		197.603	166.138	48.4459	170.987	125.844	190.645	61.3633		192.998	210.681	42.4124	216.516	130.359	202.164	48.8116
SACE_0798	transcriptional_regulator		459.583	489.908	410.749	596.587	338.916	318.807	371.577		447.239	728.966	285.132	685.518	345.057	254.458	305.135
SACE_0799	metS_methionyl_tRNA_synthetase		732.201	748.327	1919.69	799.558	1308.77	1024.48	1968.2		986.948	990.136	1744.67	965.668	1486.21	1296.83	1914.94
SACE_0800	tatD_putative_deoxyribonuclease		231.757	288.089	305.788	268.427	340.772	206.39	371.514		274.693	408.934	267.339	383.724	397.611	305.428	429.003
SACE_0801	transglycosylase_like_protein		5040.73	8230.72	39381.8	8845.47	20303.4	18857	19809.3		6221.3	10419.1	32440.2	9826.56	20572.1	19656.5	17732.1
SACE_0802	ksgA_dimethyladenosine_transferase_(rRNA_methylation)		250.611	184.437	340.309	338.143	281.43	159.808	326.066		167.062	203.01	240.734	335.649	274.28	204.142	244.755
SACE_0804	putative_ABC_transporter_ATP_binding_protein		1312.06	2260.84	9728.28	4089.83	3230.37	5655.58	6219.14		1605.3	3223.69	7982.56	5026.38	3641.79	7145.74	5804.26
SACE_0805	putative_ABC_transport_system_permease_protein		2565.87	4024.34	17864.3	7618.8	5651.25	7188.85	10022.6		4019.42	6544.12	18226	10830.1	7734.84	10292	11395.7
SACE_0806	ABC_transport_system_substrate_binding_protein		8666.95	7505.34	28791.9	11186.8	12525.7	12365.6	16782		11828.9	10159.1	24601.5	12821.5	15123	14693.9	16855.4
SACE_0807	ispE_4_diphosphocytidyl_2_C_methyl_D_erythritol_kinase		294.359	491.341	1835.54	614.576	996.296	1155.36	1192.78		331.797	747.146	1909.14	846.381	1385.84	1660.17	1378.8
SACE_0808	putative_ABC_transporter_ATP_binding_subunit		514.009	526.22	1128.87	775.818	653.808	513.386	684.803		590.74	746.347	1061.71	1028.38	801.955	664.144	705.465
SACE_0809	pks16_acyl_CoA_synthase		377.631	332.156	965.187	782.731	519.754	604.447	377.386		412.07	478.09	863.297	973.375	580.277	747.196	356.45
SACE_0810	pth_peptidyl_tRNA_hydrolase		197.39	499.566	1263.61	406.979	916.061	560.836	1074.55		411.577	808.974	1179.89	581.972	1498.17	801.589	1178.57
SACE_0811	rplY_50S_ribosomal_protein_L25		976.833	2144.73	7429.64	1153.93	4843.54	2815.77	5219.27		1238.88	3321.95	7146.78	1475.08	6651.63	3831.45	5750.47
SACE_0812	transcriptional_regulator,_HxlR_family		674.201	307.683	212.314	341.476	297.584	187.627	464.152		496.775	636.973	217.84	677.752	496.684	425.631	699.42
SACE_0813	NAD_dependent_epimerase/dehydratase_family_protein		322.26	292.361	158.192	244.481	297.06	203.912	265.094		285.577	389.471	134.092	299.631	309.616	299.179	264.02
SACE_0814	natural_resistance_associated_macrophage_protein		743.186	596.978	1639.16	1036.56	745.844	508.572	443.667		849.967	761.642	1580.77	1347.91	893.573	714.074	483.001
SACE_0815	putative_NADH_dehydrogenase_/_NAD(P)H_nitroreductase		446.653	352.556	608.732	312.145	489.706	354.444	410.764		473.845	423.439	479.325	358.025	536.688	319.229	443.493
SACE_0816	prsA_ribose_phosphate_pyrophosphokinase		681.026	1777.41	6444.9	699.892	4292.99	4274.04	5967.44		627.31	2201.88	5642.6	782.604	5264.48	4536.37	6202.66
SACE_0817	glmU_putative_UDP_N_acetylglucosamine_pyrophosphorylase		442.634	374.291	1344.06	461.531	695.5	678.297	874.192		511.5	477.107	1094.24	568.69	699.293	733.281	766.243
SACE_0818	hypothetical_protein		446.077	433.959	706.284	629.852	284.895	334.807	263.824		531.928	637.628	636.45	757.556	335.531	440.632	278.591
SACE_0819	stearoyl_CoA_9_desaturase		11233.3	6423.81	27204.7	22753.4	19293.4	29881.8	38295.1		18001.8	9670.21	26194.7	31743.8	23746.7	40115.4	45951.9
SACE_0820	TetR_family_transcriptional_regulator		842.571	807.816	2229.21	1924.29	1169.87	1472.38	2307.25		1521.86	1278.64	2222.84	2583.72	1649.1	1942.3	2598.1
SACE_0821	transcriptional_regulator,_IclR_family		132.837	151.253	212.569	176.811	161.083	178.889	243.067		272.14	301.319	238.186	292.343	212.72	232.102	220.933
SACE_0822	pobA_4_hydroxybenzoate_hydroxylase		312.686	303.386	146.548	205.905	282.016	307.369	109.26		438.143	434.927	150.095	285.567	376.085	419.133	108.839
SACE_0823	transcriptional_regulator,_LysR_family		193.651	196.935	202.478	304.795	172.582	256.199	125.88		203.917	288.167	173.785	411.765	196.857	330.083	118.436
SACE_0824	aromatic_acid_transporter,_MFS_superfamily		174.772	344.813	319.645	247.455	192.725	221.274	300.9		219.546	511.926	339.515	356.819	231.141	308.823	347.562
SACE_0825	glucose_dehydrogenase_[pyrroloquinoline_quinone]		118.939	144.049	70.5044	48.4758	96.1852	120.459	124.973		116.332	166.095	55.7246	60.032	106.136	118.599	106.338
SACE_0826	mfd_transcription_repair_coupling_factor		299.751	243.389	403.142	248.594	247.909	299.92	420.604		388.188	341.125	382.972	309.009	302.917	381.951	432.103
SACE_0827	choline/carnitine/betaine_transporter_family_protein		476.381	492.17	291.921	428.152	436.404	334.573	316.75		782.097	703.925	315.243	601.564	612.167	451.187	466.766
SACE_0828	hypothetical_protein		174.947	289.54	611.576	346.38	279.332	582.548	652.167		168.467	494.775	403.128	425.795	318.6	374.446	595.946
SACE_0829	hypothetical_protein		233.131	202.19	478.161	293.032	298.22	329.048	322.143		196.431	209.158	347.712	336.465	285.125	306.9	255.045
SACE_0830	PE_PGRS_family_protein		337.048	252.077	193.758	236.624	236.644	322.912	196.371		295.178	291.202	140.82	272.828	216.614	340.805	171.908
SACE_0831	hypothetical_protein		450.299	318.774	295.809	296.9	293.426	427.913	433.31		553.316	362.059	279.201	422.61	374.494	488.275	443.689
SACE_0832	hypothetical_protein		812.032	321.137	406.616	229.133	232.293	292.922	312.129		1261.31	407.851	381.243	344.998	298.038	351.513	351.237
SACE_0833	hypothetical_protein		307.247	376.556	1064.3	409.723	447.505	647.644	503.502		301.683	551.669	998.169	533.432	506.035	853.054	481.696
SACE_0834	transcriptional_regulator,_MazG_family		121.662	122.704	619.389	545.09	258.858	290.458	323.665		232.555	209.755	618.935	811.379	363.85	408.847	355.408
SACE_0835	similar_to_membrane_bound_lytic_murein_transglycosylase_B		199.995	268.442	288.917	210.949	244.508	432.123	773.043		152.968	291.424	186.339	207.44	275.832	562.756	656.507
SACE_0836	similar_to_membrane_bound_lytic_murein_transglycosylase_B		138.23	191.632	277.078	154.181	197.966	292.005	178.007		171.047	269.946	229.922	184.08	209.428	323.071	155.139
SACE_0837	hypothetical_protein		288.655	393.37	566.532	411.523	418.162	408.66	304.076		382.238	683.337	564.072	603.167	582.409	442.275	283.206
SACE_0838	eno_phosphopyruvate_hydratase		2739.86	2593.61	9699.98	3494.89	6378.13	10066	21025.5		3926.66	3746.88	9260.06	4516.37	7889.73	12645.6	22692.8
SACE_0839	septum_formation_initiator		128.486	221.474	532.237	314.445	415.224	659.074	1083.27		243.781	404.611	489.036	525.697	605.733	1186.53	1354.99
SACE_0840	hypothetical_protein		284.631	276.355	725.546	319.006	670.04	873.085	1440.52		336.432	529.894	672.095	429.774	824.89	1185.54	1443.3
SACE_0841	hypothetical_protein		318.406	365.26	915.942	607.399	544.673	354.444	710.938		330.537	478.225	624.266	725.679	480.941	445.586	731.739
SACE_0842	hypothetical_protein		129.931	159.975	187.773	155.419	163.023	219.398	301.414		223.432	324.794	192.334	226.914	188.222	377.672	309.308
SACE_0843	phosphatase,_Ppx/GppA_family		2132.66	618.06	1425.07	903.139	1031.26	832.996	1623.07		1210.02	568.703	934.368	857.014	840.929	699.578	985.469
SACE_0844	dppA1_probable_oligopeptide_binding_protein_of_ABC_transporter		926.041	6401.71	17816.8	1161.96	11569	12675.1	4136.74		1202.65	7767	14763.7	1242.54	12266.8	13215.7	3860.49
SACE_0845	putative_peptide_ABC_transporter,_permease_component		1310.38	1331.55	3309.31	980.525	1993.01	1034.76	696.036		1753.62	1625.39	2661.11	1098.97	2262.83	1100.44	861.885
SACE_0846	ABC_peptide_transporter,_permease_component		316.721	562.846	1125.81	508.864	618.861	462.709	386.787		466.567	721.251	1031.17	682.617	727.644	610.455	322.817
SACE_0847	oligopeptide_ABC_transporter_ATP_binding_protein		556.953	659.911	1305.98	698.626	845.873	736.466	297.84		699.397	862.703	1123.66	797.546	905.965	819.44	228.669
SACE_0848	oligopeptide_ABC_transporter_ATP_binding_protein		643.355	591.226	1355.37	999.125	708.985	572.319	462.741		819.883	766.592	1182.81	1189.21	834.264	683.6	460.986
SACE_0849	peptidase_S10,_serine_carboxypeptidase		579.527	889.605	2445.79	1073.03	1495.38	1901.08	2172.32		844.842	1353.65	2473.09	1438.57	1977.16	2505.08	2207.86
SACE_0850	udgB_uracil_DNA_glycosylase		0	64.0257	97.0379	54.8991	75.5476	67.1744	91.8664		61.3576	105.724	39.3937	68.8804	51.9895	101.339	30.6112
SACE_0851	plasmid_maintenance_system_antidote_protein		1562.35	2748.45	7613.39	745.89	4044.73	3733.73	7082.8		1182.27	2509.38	1698.34	773.209	2161.63	3140.73	3802.8
SACE_0852	putative_transcriptional_regulator		325.803	414.923	276.539	299.985	315.008	203.398	353.977		416.343	550.066	227.617	400.254	372.894	174.624	296.263
SACE_0853	NADH_dehydrogenase		3821.71	3093.5	13697.6	3479.5	10967	15564.3	30504.1		5916.8	4369.03	13517	4479.55	14778.8	20363	32655.8
SACE_0854	hypothetical_protein		7274.95	1318.93	11085.3	4912.77	4050.32	1886.99	4478.79		7407.25	14026.5	2613.99	8727.07	2406.99	14652.5	0
SACE_0855	hypothetical_protein		512.312	432.222	1246.18	1184.72	591.527	462.213	595.422		518.073	530.169	820.863	1250.78	573.596	410.691	395.211
SACE_0856	putative_recombinase		1761.63	896.851	449.5	606.277	745.631	363.205	824.862		1146.31	976.624	283.814	680.492	760.994	335.515	640.122
SACE_0857	hypothetical_protein		1281.94	627.647	251.529	357.146	503.336	230.142	376.581		865.161	733.968	230.009	432.214	487.43	255.052	294.198
SACE_0858	hypothetical_protein		3775.53	968.445	809.505	247.596	685.634	0	0		0	3203.46	0	845.894	0	0	0
SACE_0859	hypothetical_protein		13359	2375.15	3230.22	1252.65	2876.57	1180.93	7171.88		19021.7	2749.92	2172.47	1544.15	3390.46	1144.93	4982.73
SACE_0861	hypothetical_protein		1477.94	1023.4	404.985	758.895	539.194	283.302	402.505		2171.71	1734.19	405.46	1288.57	688.686	286.744	465.792
SACE_0862	hypothetical_protein		288.319	329.787	164.848	241.571	325.787	123.626	143.058		313.605	414.058	170.476	357.987	458.036	105.835	133.267
SACE_0864	transcriptional_regulator,_XRE_family		3573.49	1010.79	2426.47	614.821	1560.87	599.415	1147.65		4591.2	1237.62	2013.57	759.559	1778.79	578.353	1160.89
SACE_0865	hypothetical_protein		1783.13	960.507	1642.23	1785.93	1488.25	721.8	2388.83		8107.73	0	570.614	1000.68	2022.44	0	0
SACE_0866	hypothetical_protein		1066.97	1206.14	1027.04	748.908	708.944	341.264	389.227		1520.62	1587.24	886.882	985.722	937.217	432.492	371.704
SACE_0867	pkn6SERine/threonine_protein_kinase		542.451	583.222	528.631	444.025	431.091	232.808	426.103		514.376	556.977	395.07	465.253	450.371	207.271	347.937
SACE_0868	putative_type_I_site_specific_restriction_modification_system_(HsdR)		855.868	1075.3	1319.12	503.588	1158.21	778.227	1193.1		1021.53	1204.47	1080.52	575.563	1268.21	744.281	1072.75
SACE_0869	putative_restriction_modification_system_DNA_specificity_domain		16649.8	2877.41	4732.39	2528.14	4772.5	2206.67	10107.8		14167	2926.15	3947.06	2643.43	5844.52	2076.28	9085.58
SACE_0871	type_I_restriction_modification_system_methyltransferase_subunit		3324.28	1779.13	2344.98	717.568	2658.23	1060.05	3005.13		4053.82	1805.46	1894.33	791.228	2823.49	1000.71	2614.88
SACE_0872	putative_type_I_restriction_system_adenine_methylase		293.946	591.391	614.196	344.232	572.487	360.953	635.941		340.605	823.493	562.589	436.756	673.955	432.319	615.325
SACE_0874	hypothetical_protein		612.63	696.485	290.099	363.366	438.305	148.045	376.683		783.014	872.24	263.605	457.155	519.441	176.697	386.287
SACE_0875	hypothetical_protein		582.59	452.352	293.712	164.223	480.38	0	365.632		976.764	221.875	136.951	230.331	278.257	0	0
SACE_0876	hypothetical_protein		16959.6	1899.35	2662.49	1194.98	2728.36	0	3491.49		3877.46	0	247.098	754.243	0	0	0
SACE_0877	hypothetical_protein		779.817	895.362	938.363	382.622	854.182	179.521	568.547		661.888	549.469	498.077	194.259	634.501	117.619	384.379
SACE_0878	hypothetical_protein		3181.58	2563.99	3016.86	1096	2101.32	758.217	1013.88		3052.35	2992.45	1599.5	996.179	2275.52	926.401	587.688
SACE_0881	hypothetical_protein		596.192	545.576	951.63	624.715	508.114	436.372	604.632		0	728.607	406.923	477.662	468.622	0	0
SACE_0882	hypothetical_protein		380.693	359.348	404.681	537.699	323.914	194.909	304.907		477.756	455.264	334.839	664.492	380.31	165.485	310.78
SACE_0883	hypothetical_protein		572.029	476.305	424.184	333.154	511.605	280.499	419.909		766.549	620.488	405.544	450.122	655.22	333.795	455.437
SACE_0884	hypothetical_protein		498.691	444.965	270.009	287.126	478.413	153.658	328.589		659.346	673.535	249.059	412.325	573.124	206.957	330.113
SACE_0885	hypothetical_protein		489.023	491.714	400.045	409.097	430.369	310.431	487.151		572.571	623.428	359.513	491.884	511.939	332.193	454.376
SACE_0886	hypothetical_protein		741.316	594.728	972.593	595.296	693.486	0	0		0	2106.21	291.463	1015.25	1687.34	0	0
SACE_0887	hypothetical_protein		446.223	544.896	183.145	302.601	335.298	380.257	421.5		162.514	1033.26	116.815	256.957	345.16	0	332.224
SACE_0888	hypothetical_protein		694.647	730.775	769.967	509.542	530.793	271.35	722.453		866.201	933.484	749.71	660.698	700.418	320.022	785.402
SACE_0889	integral_membrane_protein		344.94	353.917	153.199	201.476	232.004	380.324	0		631.717	452.131	91.9446	328.421	257.506	639.532	50.5166
SACE_0890	LysR_family_transcriptional_regulator		187.716	182.526	107.74	199.388	137.056	216.034	165.073		210.273	204.516	117.599	280.072	169.034	305.976	148.932
SACE_0891	transcriptional_regulator,_TetR_family		398.302	379.35	364.804	394.621	354.669	346.995	231.999		480.172	572.167	334.796	582.664	489.44	467.919	199.893
SACE_0892	60_kDa_membrane_insertion_protein		1507.48	778.021	4503.92	1619.85	2025.8	1259.28	2187.56		1400.07	837.356	3339.2	1801.17	1913.28	1292.8	1908.14
SACE_0893	hypothetical_protein		212.827	132.279	226.405	195.398	180.364	277.009	562.93		279.272	226.19	201.96	278.723	222.199	463.639	526.773
SACE_0894	hypothetical_protein		326.395	294.36	540.371	295.171	326.901	429.398	609.521		482.083	411.927	482.15	362.911	381.402	519.84	575.777
SACE_0895	hypothetical_protein		4597.13	5148.43	34308.3	17084.3	17329.4	18753.9	22025.4		9653.93	8020.34	37320.5	24782.6	24705.3	25430.2	30231.4
SACE_0896	hypothetical_protein		197.766	291.553	472.008	282.867	191.122	278.083	204.517		126.808	308.855	187.629	208.771	140.583	366.745	112.409
SACE_0897	fadA3_acetyl_CoA_acetyltransferase		802.209	2761.02	5874.27	2492.67	3829.79	4214.98	3152.46		1286.08	3758.29	5417.66	3082.04	4301.9	5004.69	3311.75
SACE_0898	lipolytic_enzyme,_G_D_S_L		319.158	307.643	974.228	808.326	465.027	568.448	535.086		321.892	427.751	965.94	1049.82	579.147	825.2	571.726
SACE_0899	cysM2_cystathionine_beta_synthase		1033.47	707.23	1867.58	666.492	1263.14	1339.6	2382.07		1075.87	799.203	1451.87	705.035	1293.26	1523.39	2096.69
SACE_0900	putative_antigen_34_kDa_family		2769.8	1480.65	7783.65	4277	3077.5	3358.48	3791.23		3988.61	2235.67	8192.65	5888.34	3910.67	4486.63	4118.98
SACE_0901	tnp_transposase,_ISlxx5										704.493	690.018	505.736	638.759	670.027	316.44	379.077
SACE_0902	metB_cystathionine_gamma_synthase		907.182	985.475	4294.72	2726.38	2187.25	1413.8	1644.75		1256.99	1482.48	4359.54	3640.8	2879.49	1788.69	1967.83
SACE_0903	hypothetical_protein		217.06	545.636	907.519	821.937	510.974	816.162	366.181		295.295	822.442	710.041	1151.38	495.56	863.673	476.178
SACE_0904	ilvA_putative_threonine_dehydratase		110.341	170.69	111.921	117.826	151.055	79.367	109.919		120.921	212.677	86.2183	139.691	165.996	105.236	93.5785
SACE_0905	hpd3_4_hydroxyphenylpyruvate_dioxygenase		613.741	248.813	305.365	234.188	300.838	251.381	87.8559		825.933	279.711	276.373	280.859	391.4	280.338	97.6784
SACE_0906	AsnC_family_transcriptional_regulator		108.902	246.378	252.174	253.158	172.275	0	106.989		180.267	421.337	222.462	337.136	207.261	94.1181	143.765
SACE_0907	greA_transcription_elongation_factor_G		3823.55	5168.72	25090.2	11143.2	10069.3	8424.83	6226.26		3410.53	6838.51	17006.3	12874.7	9844.71	9036.35	4826.88
SACE_0908	putative_conserved_membrane_protein		3454.76	430.086	2730.82	1351.63	1392.32	1052.89	2509.55		3340.33	398.224	1752.52	1190.3	1140.14	1602.61	1730.75
SACE_0909	possible_N_acetylglucosaminylphosphatidylinositol_deacetylase		1181.33	1178	4436.38	1406	1931.69	2054.23	5000.21		1142.61	1445	3368.44	1522.04	1963.2	2355.97	4408.6
SACE_0910	hypothetical_protein		401.842	645.037	2912.5	727.609	1348.98	1697.61	2742.22		297.095	920.73	1748.54	956.252	1434.75	1726.65	1455.51
SACE_0911	DNA_ligase_I,_ATP_dependent_(dnl1)		270.044	342.406	168.338	220.627	173.288	305.804	482.364		297.517	481.215	152.116	274.243	198.218	420.566	425.983
SACE_0912	hypothetical_protein		848.926	912.13	1655.62	1361.28	966.92	713.67	897.7		934.778	1311.81	1512.21	1957.06	1209.02	912.254	905.04
SACE_0913	hypothetical_protein		250.925	297.026	254.057	182.253	270.406	198.631	207.505		291.436	380.702	201.108	205.368	269.759	291.263	205.621
SACE_0914	guaB2_putative_inosine_5'_monophosphate_dehydrogenase		409.048	361.483	1297.25	1163.09	629	1016.8	749.718		519.839	528.088	1353.9	1572.39	768.315	1433.87	794.002
SACE_0915	probable_PhoH_like_phosphate_starvation_induced_protein		557.61	658.13	1316.31	1009.97	774.99	2856.97	2234.42		692.719	933.818	1209.22	1267.89	918.75	3582.72	2222.27
SACE_0916	hypothetical_protein		152.933	103.821	114.541	118.482	121.912	130.597	145.943		156.785	133.463	112.62	164.351	144.58	155.497	106.461
SACE_0917	hypothetical_protein		240.786	449.635	980.905	281.787	943.2	1343.77	544.796		569.167	1492.12	814.557	356.632	1274.52	2360.08	676.204
SACE_0918	hypothetical_protein		633.546	651.308	1206.56	904.201	1108.91	2500.18	1131.67		930.967	1640.8	1166.35	2034.27	1466.46	3864.29	859.908
SACE_0919	uppS1_putative_undecaprenyl_pyrophosphate_synthetase		663.073	402.964	1288.26	1189.32	726.187	787.328	1129.74		984.194	545.01	1321.55	1524.88	959.996	821.307	1359.22
SACE_0920	channel_protein,_hemolysin_III_family		2138.98	642.748	4659.3	3320.43	1743.56	1879.84	3677.37		3399.32	1108.48	5378.86	5382.49	2587.36	2949.36	4577.93
SACE_0921	hypothetical_protein		166.263	216.829	439.036	297.582	252.141	405.23	203.201		217.724	354.634	413.89	432.366	338.057	541.504	184.261
SACE_0922	acetyltransferase,_GNAT_family		178.508	139.863	121.78	107.273	186.425	115.614	115.949		182.76	332.729	122.37	147.639	313.85	209.243	85.8235
SACE_0923	hypothetical_protein		210.547	232.165	289.181	283.271	226.013	335.297	400.423		292.7	343.264	291.622	385.712	303.573	393.908	399.465
SACE_0924	extracellular_solute_binding_protein,_family_1		203.29	262.713	219.329	209.358	221.614	179.275	126.285		266.297	394.396	215.637	263.966	268.859	217.203	130.845
SACE_0925	binding_protein_dependent_transport_systems_membrane_component		365.951	390.268	306.662	354.866	282.552	250.554	244.907		564.998	580.628	302.249	538.679	363.453	353.508	276.806
SACE_0926	binding_protein_dependent_transport_systems_membrane_component		231.08	335.462	266.891	270.172	310.549	214.298	96.1255		251.103	477.782	186.416	362.2	343.695	305.18	102.364
SACE_0927	adh10_zinc_binding_dehydrogenase		256.267	236.111	366.305	410.291	260.32	230.522	305.17		285.428	301.087	343.478	516.221	336.574	349.955	263.768
SACE_0928	DeoR_family_transcriptional_regulator_of_sugar_metabolism		794.956	584.038	653.991	619.002	406.151	576.642	536.359		1026.03	848.52	564.746	808.637	514.912	670.376	562.84
SACE_0929	xylB_xylulose_kinase		84.8797	118.464	127.919	103.264	94.1621	178.951	185.726		86.2341	169.275	96.321	103.573	102.447	228.981	142.049
SACE_0930	fumC_fumarase_C_(fumarate_hydratase_class_II)		191.149	330.015	516.634	205.599	533.743	782.388	2252.18		262.965	461.441	528.638	241.292	650.096	986.361	2532.24
SACE_0931	secreted_trypsin_like_serine_protease		2907.04	1564.61	7486.52	5718.92	3100.51	4848.44	7834.33		3533.61	1966.59	6305.14	6674.8	3477.55	6130	7578.53
SACE_0932	yumC_thioredoxin_reductase		330.845	306.052	457.962	455.48	266.173	476.125	401.858		266.326	396.484	393.875	512.922	292.939	538.676	399.923
SACE_0933	secreted_trypsin_like_serine_protease		301.472	718.345	1752.07	301.922	1320.52	1023.36	449.807		282.21	1003.73	1432.96	355.489	1437.18	1191.81	403.008
SACE_0934	glpX_fructose_bisphosphatase,_class_II		684.345	1123.7	2035.07	553.634	1954.21	3029.53	3981.67		1045.3	1544.09	1902.88	677.875	2211.52	3485.85	4328.64
SACE_0935	xseB_putative_exodeoxyribonuclease_VII_small_subunit		329.276	297.018	1458.77	976.712	505.719	415.713	1037		56.6459	307.061	637.615	648.008	246.376	110.048	103.973
SACE_0936	hypothetical_protein		470.434	435.532	1693.88	1194.11	737.713	629.841	1027.14		322.678	292.259	819.242	819.109	536.73	541.241	354.772
SACE_0937	xseA_putative_exodeoxyribonuclease_VII_large_subunit		562.034	463.581	1571.74	963.16	744.225	656.927	1337.26		597.969	689.39	1156.57	1085.39	762.064	740.234	1271.16
SACE_0938	hypothetical_protein		595.68	581.845	2176.33	1254.8	996.173	986.691	1021.47		935.8	1153.72	2501.66	2087.49	1436.67	1673.14	1403.66
SACE_0939	4_hydroxy_3_methylbut_2_enyl_diphosphate_reductase		1100.94	1236.85	5483.32	4119.36	2933.13	2981.79	5520.77		1691.15	1810.42	5648.83	5405.59	4100.32	3987.54	6175.09
SACE_0940	hypothetical_protein		397.943	160.227	882.311	887.258	401.966	306.061	468.496		363.472	253.197	754.773	1138.44	390.808	358.341	372.938
SACE_0941	rbsA_ribose_transport_ATP_binding_protein		179.964	176.562	64.1501	102.142	157.892	142.504	112.719		205.776	213.469	60.9496	126.915	172.365	180.716	94.0122
SACE_0942	rbsC_ribose_ABC_transporter,_permease_protein		297.399	274.9	130.015	167.324	197.105	148.593	260.006		463.972	344.597	117.625	231.082	252.376	228.963	321.875
SACE_0943	binding_protein/LacI_transcriptional_regulator		437.466	416.448	186.483	315.609	353.918	207.47	272.803		545.756	514.339	150.322	340.714	399.637	226.284	267.741
SACE_0944	hypothetical_protein		247.611	315.028	128.716	192.927	226.686	216.009	205.802		310.336	451.961	128.385	254.479	279.954	279.397	218.271
SACE_0945	hypothetical_protein		0	165.672	0	110.558	0	0	0		0	962.239	0	302.762	112.695	0	0
SACE_0946	hypothetical_protein		0	129.228	0	121.967	154.368	0	0		0	234.691	44.8159	166.348	76.2667	0	0
SACE_0947	rbsR_putative_LacI_family_transcriptional_regulator		211.668	213.959	147.916	181.378	163.879	228.061	135.365		228.436	285.576	130.341	230.394	188.251	295.324	153.789
SACE_0948	L_fucose_isomerase,_putative		405.376	473.116	222.334	299.604	388.53	344.889	226.281		505.785	562.629	183.016	338.23	439.924	353.438	238.337
SACE_0949	carbohydrate_kinase,_FGGY		77.1986	98.5695	112.554	59.5993	119.215	137.498	125.638		79.7573	136.552	106.438	73.3667	142.966	180.587	113.642
SACE_0950	lipase		143.629	172.589	259.39	231.882	156.052	285.333	226.953		194.338	287.202	262.758	365.341	233.563	529.453	261.866
SACE_0951	hypothetical_protein		243.198	245.688	369.59	463.249	270.273	380.798	1126.6		300.594	424.706	339.766	642.57	346.23	536.69	1250.22
SACE_0952	sbcD_putative_ATP_dependent_dsDNA_exonuclease		166.94	249.47	189.755	182.96	192.637	234.305	154.215		161.748	352.145	183.572	239.143	226.617	290.376	146.99
SACE_0953	sbcC_putative_ATP_dependent_dsDNA_exonuclease		224.957	213.622	155.755	154.214	190.125	187.336	213.354		239.191	301.693	142.056	188.748	222.044	241.542	182.191
SACE_0955	alkA_putative_3_methyladenine_DNA_glycosylase		429.09	510.566	354.271	586.575	392.585	273.76	142.996		474.83	674.034	329.945	769.77	426.342	319.662	106.562
SACE_0956	two_component_system_response_regulator		241.695	292.361	120.007	295.246	165.3	309.643	143.908		215.25	366.717	128.897	257.695	145.272	213.163	132.544
SACE_0957	two_component_system_sensor_kinase		231.635	276.808	108.928	240.044	256.238	214.949	146.031		298.398	410.109	106.967	298.53	310.919	313.081	138.525
SACE_0958	hypothetical_protein		237.91	259.252	72.1173	164.096	173.038	136.375	224.693		270.688	332.915	54.2937	199.331	203.3	177.296	193.289
SACE_0959	hypothetical_protein		1545.04	897.391	2851.81	680.888	956.41	1196.46	983.936		788.419	1873.62	3110.4	1212.66	998.967	2737.41	1810.44
SACE_0960	GTP_binding_protein_YchF		276.008	524.026	1418.74	196.378	782.402	743.804	1397.59		360.041	697.272	1266.88	235.844	961.227	817.818	1401.73
SACE_0961	possible_suppressor_protein_DnaK		301.472	481.762	373.285	417.943	285.294	550.372	242.326		198.451	971.853	247.501	555.717	252.885	772.203	149.775
SACE_0962	CalU12_CalU12		427.017	416.336	161.186	518.43	269.971	216.28	236.518		518.892	579.782	147.556	756.001	303.287	230.582	276.887
SACE_0963	hypothetical_protein		285.572	257.446	104.511	163.954	170.873	154.6	116.028		419.881	341.367	103.057	255.699	220.557	235.783	117.529
SACE_0965	merR2_transcriptional_regulator,_MerR_family		265.982	533.769	337.141	504.489	340.326	236.869	223.58		173.978	426.435	210.123	217.41	234.415	150.6	199.547
SACE_0966	3_oxoadipate_enol_lactone_hydrolase/4_carboxymuconolactone		135.456	262.674	52.2772	141.276	218.109	138.724	78.636		89.1463	355.696	41.0343	179.716	235.697	171.007	74.9139
SACE_0967	gvpK_gas_vesicle_synthesis_protein		621.118	594.308	190.139	379.329	394.395	298.511	245.752		447.803	507.323	90.89	226.318	258.835	138.577	0
SACE_0968	gvpS1_gas_vesicle_synthesis_protein		420.938	506.153	155.28	345.133	417.442	381.739	217.637		460.442	1039.8	95.9705	410.784	440.261	780.904	0
SACE_0969	gvpL2_gas_vesicle_synthesis_protein		198.363	329.052	74.7481	264.773	137.932	229.411	204.783		161.296	418.119	48.1888	184.343	134.648	158.268	173.16
SACE_0970	gvpJ_gas_vesicle_protein		212.221	311.506	70.792	201.89	229.497	232.428	120.27		227.972	530.007	58.0603	246.825	354.87	268.332	110.988
SACE_0971	hypothetical_protein		172.291	189.324	74.1579	121.42	196.079	102.311	106.683		127.563	258.627	49.6649	129.298	193.887	109.833	108.236
SACE_0972	hypothetical_protein		339.027	344.951	136.294	294.662	199.523	0	0		256.912	224.157	74.0622	273.079	48.4812	0	0
SACE_0973	gas_vesicle_synthesis_GvpLGvpF		184.518	188.028	62.6583	141.571	111.947	0	92.9107		235.589	264.795	52.8654	174.697	134.209	55.5834	72.8938
SACE_0974	gvpA1_gas_vesicle_synthesis_like_protein		512.652	653.646	156.447	613.943	358.296	320.217	452.476		755.047	905.618	146.349	834.897	468.272	189.046	530.175
SACE_0975	hypothetical_protein		1062.39	676.317	280.657	682.364	499.274	414.194	475.404		1160.35	697.023	224.6	743.425	528.869	401.29	374.457
SACE_0976	hypothetical_protein		92.8412	99.7276	75.4939	57.1118	132.762	82.6118	97.7125		82.6366	62.8951	47.1313	59.7046	138.147	96.1715	44.3923
SACE_0977	bioF_8_amino_7_oxononanoate_synthase		106.517	157.785	119.9	109.855	127.881	185.763	71.349		95.6745	181.248	125.354	141.324	150.253	259.75	56.2002
SACE_0978	bioD_dethiobiotin_synthetase		47.4638	68.1785	35.6182	34.8615	91.621	126.806	0		10.2085	73.3799	16.776	43.224	112.954	113.122	95.1584
SACE_0979	aao_D_amino_acid_oxidase		239.143	337.522	377.402	304.523	219.947	282.306	377.496		292.564	478.96	370.262	420.415	288.231	394.903	391.071
SACE_0980	pterin_4_alpha_carbinolamine_dehydratase		276.796	575.832	1829.53	687.723	1251.06	1495.99	1057.04		403.974	1148.14	1695.83	1057.1	2253.33	2745.7	1441.72
SACE_0981	ABC_transporter_substrate_binding_protein		647.152	500.412	1585.31	868.331	865.734	1117.31	837.081		847.182	698.066	1423.38	1108.76	982.603	1298.28	786.936
SACE_0982	ABC_transporter_integral_membrane_protein		218.172	253.304	660.519	386.996	386.468	487.921	389.708		269.219	402.316	695.462	565.181	511.711	720.749	389.051
SACE_0983	polyamine_ABC_transporter,_ATP_binding_protein		279.378	132.249	420.668	188.099	203.281	241.259	257.079		142.988	131.01	270.229	192.989	194.74	245.708	189.327
SACE_0984	hypothetical_protein		8230.71	1354.7	2683.87	702.666	1328.04	738.071	1722.89		2671.51	909.484	1083.04	296.674	711.187	446.608	640.598
SACE_0985	hypothetical_protein		952.652	528.314	806.684	259.512	517.787	579.904	560.042		1643.91	299.002	436.34	298.286	232.274	954.427	104.095
SACE_0986	PE_PGRS_family_protein		583.223	391.511	511.56	233.169	439.967	321.665	396.585		620.826	517.693	414.504	269.07	464.592	391.305	327.578
SACE_0987	hypothetical_protein		221.68	185.75	120.986	118.662	195.457	227.328	209.986		159.141	224.399	86.2035	143.363	207.189	260.933	240.113
SACE_0988	acetyltransferase_(GNAT)_family_protein		348.705	223.612	380.502	337.071	182.938	332.719	0		248.399	238.668	327.317	410.048	161.016	447.12	87.399
SACE_0989	estC_carboxylesterase		235.544	289.07	151.508	295.954	183.465	358.429	122.545		210.748	393.801	132.317	387.262	192.935	442.579	143.199
SACE_0990	oligopeptide/dipeptide_ABC_transporter,_ATPase_subunit		162.978	187.493	150.289	119.705	184.157	115.597	131.389		203.162	254.681	132.723	142.028	210.558	148.436	133.917
SACE_0991	dppC_1_dipeptide_transport_system_permease_protein		220.685	304.329	188.222	215.186	259.015	167.305	193.777		345.009	494.281	204.965	309.216	346.392	222.699	213.4
SACE_0992	oligopeptide/dipeptide_ABC_transporter,_permease_protein		307.212	511.129	194.358	302.09	424.022	353.362	433.49		453.491	795.633	184.944	404.108	620.1	534.468	515.742
SACE_0993	probable_peptide_ABC_transporter,_substrate_binding_protein		243.997	257.099	172.433	212.578	235.8	157.249	129.031		300.912	347.852	147.508	271.241	290.041	198.178	133.195
SACE_0994	putative_ABC_transporter_integral_membrane_protein		398.131	582.734	1411.44	910.288	916.232	1712.42	783.642		349.966	723.99	1334.34	1151.76	980.541	1933.79	720.862
SACE_0995	putative_ABC_transporter_ATP_binding_protein		509.019	651.994	2107.55	1016.29	1260.75	1891.68	822.905		515.444	907.785	1817.8	1227.52	1353.37	2277.52	742.524
SACE_0996	hypothetical_protein		702.527	1610.95	4003.65	1880.41	2531.23	4449.74	1473.35		928.888	2694.86	3978.2	2528.87	3100.33	6210.89	1572.86
SACE_0997	response_regulator,_two_component_system		310.233	397.461	907.911	629.847	382.673	418.136	340.78		468.957	482.872	927.766	794.072	526.665	465.542	238.522
SACE_0998	probable_two_component_sensor_kinase		89.2059	90.7367	162.174	138.551	97.4215	148.681	116.177		81.62	129.432	146.242	168.712	116.269	140.188	86.7391
SACE_0999	hypothetical_protein		650.875	462.974	318.02	717.546	281.1	256.376	268.296		609.332	587.526	239.457	960.495	326.391	323.5	245.208
SACE_1000	hypothetical_protein		1739.24	877.215	1784.93	638.725	932.948	313.255	1082.11		3723.27	1255.7	1620.59	740.029	1125.11	290.867	911.648
SACE_1001	hypothetical_protein		529.094	862.195	3672.1	926.464	1770.95	1536.29	2581.13		542.548	901.179	3049.3	1011.59	2058.18	2023.96	2522.95
SACE_1002	trpS_tryptophanyl_tRNA_synthetase		294.166	282.992	829.767	355.41	487.917	346.086	366.369		350.245	401.825	603.506	380.233	533.639	466.213	322.712
SACE_1003	hypothetical_protein		2023.47	699.225	699.889	973.047	744.167	1019.99	681.963		2412.92	1722.39	671.954	2031.4	1220.37	2330.46	1081.35
SACE_1004	hypothetical_protein		399.676	356.16	785.528	617.556	547.792	263.651	423.062		259.515	420.885	537.269	813.603	688.761	477.395	319.071
SACE_1005	typA_GTP_binding_elongation_factor_family_protein		1172.78	1466	4596.54	1405.14	3236.29	2978.35	5747.96		1576.18	1974.1	4036.57	1662.02	3386.34	3527.97	5585.25
SACE_1006	extracellular_solute_binding_protein,_family_5		340.474	289.47	797.389	513.825	405.27	342.08	758.91		365.27	377.926	668.175	574.86	433.096	366.386	571.221
SACE_1007	threonine_synthase_homolog		165.561	206.868	386.583	343.484	243.455	274.681	348.396		178.737	241.124	375.718	390.032	302.888	361.849	339.662
SACE_1008	putative_N_acetylglucosaminylphosphatidylinositol_deacetylase		615.631	425.58	1601.88	1258.89	828.463	641.033	1072.6		697.104	633.255	1457.93	1651.25	969.064	741.64	1005.67
SACE_1009	hypothetical_protein		1085.41	661.81	1876.48	1457.75	1019.79	857.991	1208.85		938.805	744.538	1347.01	1659.42	1121.39	849.334	962.404
SACE_1010	4Fe_4S_ferredoxin,_iron_sulfur_binding_protein		14339.2	7785.08	53648.3	34022.1	20175.7	21953.7	25210.1		14230.4	10315	45517.7	43297.9	24478	26780.8	24408.9
SACE_1011	dapC_succinyldiaminopimelate_aminotransferase		1081.12	1182.12	5793.78	4142.25	2476.65	3276.92	3706.15		947.751	1579.01	5202.47	4460.05	2719.98	3452.96	2622.75
SACE_1012	CHAD_domain_containing_protein		235.97	167.46	505.94	329.715	263.461	265.179	275.982		285.612	266.043	495.597	473.865	312.36	380.187	268.012
SACE_1013	dapD_2,3,4,5_tetrahydropyridine_2,6_dicarboxylate_N_succinyltransferase		568.051	515.646	1380.34	1061.41	1072.76	1128.85	1775.68		911.859	866.137	1484.41	1452.64	1385.33	1675.22	2071.48
SACE_1014	hypothetical_protein		242.793	0	0	179.949	174.583	0	0		0	0	0	184.373	0	0	0
SACE_1015	hypothetical_protein		212.713	322.064	232.968	291.779	227.364	215.029	143.767		222.354	397.421	195.028	405.311	255.382	209.69	155.847
SACE_1016	hypothetical_protein		357.859	322.62	191.659	184.319	282.547	328.023	205.942		470.365	440.303	179.544	234.784	331.017	431.367	217.163
SACE_1017	hypothetical_protein		130.6	87.0992	72.0044	45.2212	52.7042	0	0		0	39.4735	13.6513	14.0424	98.2103	0	0
SACE_1018	dapE_succinyl_diaminopimelate_desuccinylase_(SDAP)		190.894	279.347	667.657	432.894	359.95	356.998	323.933		205.357	405.685	689.613	606.698	453.991	487.717	358.062
SACE_1019	membrane_protease_subunit,_stomatin/prohibitin_homolog		473.512	445.786	535.063	461.053	373.568	395.09	396.233		392.414	497.963	390.298	397.523	321.137	344.665	233.224
SACE_1020	lysine_decarboxylase_family_protein		891.454	736.783	3113.76	1767.56	1395.43	1343.11	1335.01		1091.31	996.645	2800.12	2201.79	1611.16	1700.47	1616.41
SACE_1021	hypothetical_protein		460.884	408.776	1849.05	1591.14	814.209	907.671	910.262		671.778	561.624	1549.99	2295.12	1111.11	1464.73	1038.14
SACE_1022	putative_secreted_esterase/lipase/thioesterase_family_protein		193.48	215.906	185.134	163.249	175.26	281.95	139.955		208.953	289.102	170.467	197.409	189.051	347.976	121.776
SACE_1023	folP_dihydropteroate_synthase		0	88.7742	124.105	144.813	126.04	112.759	166.935		31.8091	105.044	136.352	214.933	144.795	178.076	201.496
SACE_1024	hypothetical_protein		0	76.0921	153.331	107.645	74.8212	0	0		150.382	188.734	172.733	222.295	95.0892	206.182	0
SACE_1025	transcriptional_regulator,_PadR_like_family		533.358	699.248	1976.73	462.631	626.585	437.282	287.324		503.974	1133.15	2430.34	888.743	1003.99	619.177	256.736
SACE_1026	hypothetical_protein		138.609	116.136	386.318	299.343	264.035	0	379.153		89.3699	179.706	381.461	486.305	325.669	320.625	389.536
SACE_1027	tag_DNA_3_methyladenine_glycosylase_I		275.511	145.201	411.274	241.879	251.147	347.604	584.438		324.204	193.418	287.687	244.793	265.139	254.057	629.773
SACE_1028	echA11_putative_enoyl_CoA_hydratase/isomerase_family_protein		735.935	432.459	1652.5	1799.98	1039.46	1942.32	1876.23		1074.74	747.641	1561.31	2518.23	1325.57	2936.58	2184.76
SACE_1029	hypothetical_protein		6410.63	1685.2	8529.93	8641.5	2911.68	3283.58	5089.3		5618.46	5712.84	4153.53	13317	3008.54	4161.19	4568.49
SACE_1030	pepA_leucine_aminopeptidase		823.46	357.04	1434.57	1148.78	676.359	716.764	1132.62		684.827	461.895	1172.71	1243.05	713.862	897.756	949.444
SACE_1031	LysR_family_transcriptional_regulator		135.302	149.813	194.003	107.865	119.441	200.82	115.805		194.321	191.034	180.177	145.754	117.342	274.466	93.6473
SACE_1032	transport_integral_membrane_protein		52.708	79.0478	128.622	71.3533	95.9625	199.691	78.7374		34.466	114.921	150.318	105.771	123.172	285.825	66.5177
SACE_1033	tatB_putative_sec_independent_protein_translocase		1259.99	1013.63	2653.96	2028.08	1181	2208.76	1434.3		2151.43	1888.42	2644.52	3450.91	1734.65	3906.75	2197.62
SACE_1034	htrA_possinble_serine_protease		253.918	234.473	838.797	718.554	450.867	510.397	330.45		370.892	373.459	945.681	926.405	575.057	632.336	338.615
SACE_1035	phosphoribulokinase_/_uridine_kinase_family		356.794	360.849	437.921	216.333	407.274	298.287	422.712		461.214	510.537	358.847	297.698	458.925	424.422	367.753
SACE_1036	hypothetical_protein		138.349	381.768	1885.17	673.868	763.124	1290.42	1274.64		173.932	534.519	1288.78	834.437	609.679	1908.55	918.311
SACE_1037	putative_ECF_family_RNA_polymerase_sigma_factor		2138.61	2679.19	14619.8	4449.45	7792.17	7784.4	7767.21		2617.99	3792.8	11283.4	5306.36	8626.66	10244.3	7926.71
SACE_1038	O_methyltransferase,_family_3		419.786	353.269	905.51	658.075	400.073	354.957	340.835		459.546	608.885	872.882	984.872	515.219	404.236	293.042
SACE_1039	putative_ATP_binding_protein_involved_in_chromosome_partitioning		1571.55	935.219	3002.09	1978.58	1691.21	2310.34	2651.21		2089.99	1226.58	2609.41	2272.94	1831.29	2681.4	2658.86
SACE_1040	transcriptional_regulator,_MarR_family		290.832	224.948	701.514	637.96	420.262	557.843	709.311		312.03	330.025	837.593	1127.95	636.611	906.826	852.861
SACE_1041	possible_MutT/NUDIX_family_protein		626.171	421.619	759.387	667.354	512.232	604.103	792.265		651.665	569.214	762.491	875.459	755.92	705.314	933.455
SACE_1042	citrate_(pro_3S)_lyase_beta_subunit		219.319	456.997	930.025	379.249	624.138	786.074	628.743		309.575	737.247	1020.96	544.473	876.457	1150.82	780.994
SACE_1043	hypothetical_protein		169.987	201.914	161.673	156.92	149.804	227.718	314.018		211.646	305.074	163.467	208.833	173.257	296.517	295.49
SACE_1044	probable_transmembrane_protein		628.493	598.097	1711.38	1396.01	872.914	1156.71	1300.39		760.619	965.651	1825.9	1844.21	1079.21	1209.36	1335.18
SACE_1045	ABC_sugar_transporter,_permease_component		403.831	487.136	938.56	349.047	574.799	556.333	322.809		471.563	583.834	740.294	384.544	589.108	561.588	265.739
SACE_1046	ABC_sugar_transporter,_permease_component		542.243	651.077	1092.86	422.574	829.513	292.211	432.134		759.654	822.343	991.546	559.692	1051.9	374.203	445.317
SACE_1047	ABC_sugar_transporter,_permease_component		869.573	782.908	1474.24	408.761	901.864	492.293	438.243		1222.64	920.548	1059.06	490.369	820.885	545.691	420.914
SACE_1048	sugar_ABC_transporter,_ATP_binding_protein		244.345	475.886	781.598	339.696	578.315	419.518	338.158		304.553	576.846	589.48	413.421	639.04	519.963	355.005
SACE_1049	secreted_trypsin_like_serine_protease		125.699	225.697	229.082	215.037	304.78	242.537	336.792		44.9654	207.804	199.137	227.567	267.534	269.269	281.049
SACE_1050	hypothetical_protein		1988.41	0	449.376	157.887	0	0	0		35200.6	0	319.834	1444.31	0	0	10516.6
SACE_1051	magnesium_and_cobalt_transport_protein_CorA		859.225	636.071	1932.82	679.918	737.654	624.111	908.865		1074.17	824.74	1565.69	820.479	877.847	717.761	896.202
SACE_1052	NUDIX_hydrolase		971.171	673.123	1550.78	772.172	813.44	495.94	618.685		1183.06	1036.4	1360.11	1092.89	1022.36	820.421	517.026
SACE_1053	hypothetical_protein		46550	7799.44	55738.6	29485.7	23020	29562.9	33827.5		78270	20610.3	27643.3	59080.6	28301.4	67163.8	34563.7
SACE_1054	hypothetical_protein		6295.61	2877.39	15820.5	12118.9	6657.24	13320.3	12336.5		10367.1	3563.62	15955.5	14639.2	8502.1	16616.9	12646.9
SACE_1055	PHP_C_terminal_domain_protein		310.127	274.14	1275.53	821.336	552.6	1301.24	1347.62		182.285	317.921	907.228	743.934	469.851	1119.7	594.806
SACE_1056	hypothetical_protein		275.378	704.737	3229.06	1734.33	1495.02	1657.46	2329.42		284.487	1210.14	3177.59	2524.52	2035.91	2550.28	2549.41
SACE_1057	hypothetical_protein		357.5	169.354	944.274	594.991	296.522	298.048	461.952		155.868	129.738	900.388	920.557	282.958	383.827	444.053
SACE_1058	transcriptional_regulator,_TetR_family		533.027	382.829	1428.12	1003.11	550.128	672.781	419.83		490.479	515.239	1263.53	1231.23	555.695	737.896	401.315
SACE_1059	conserved_hypothetical_alanine_valine_rich_protein		523.347	595.902	935.996	697.06	614.195	579.738	672.617		466.512	767.741	677.613	661.218	566.054	650.023	491.96
SACE_1060	rhlE_putative_ATP_dependent_RNA_helicase		720.478	1239.26	2383.05	1033.61	2138.69	1945.99	2742.03		1032.01	1891.29	2255.9	1395.45	2579.21	2523.81	2813.91
SACE_1061	hypothetical_protein		1469.84	1795.65	3516.23	1150.94	3352.13	2746.45	3798.38		4199.99	4627.07	609.874	1036.4	789.752	4985.55	3097.5
SACE_1062	hypothetical_protein		398.11	432.978	1931.53	1903.98	715.468	1127.76	1191.97		602.057	694.64	2032.59	2794.97	972.88	1640	1483.22
SACE_1063	hypothetical_protein		10416	3959.93	23681.7	23455.2	8787.98	9671.71	15504.6		25395.6	16873.7	25481.1	66987.3	15813.3	27057.4	28280.4
SACE_1064	possible_flavin_binding_monooxygenase		466.429	435.496	852.053	712.577	505.96	365.53	466.566		344.837	590.011	687.887	973.877	756.365	656.107	338.79
SACE_1065	transcriptional_regulator_(TetR/AcrR_family)		223.795	294.265	372.056	288.287	233.425	300.482	110.7		301.802	380.384	330.944	374.041	270.338	390.346	94.2756
SACE_1066	hypothetical_protein		834.84	677.989	508.528	338.006	588.331	688.294	442.625		978.005	916.963	427.304	437.979	657.155	976.513	494.37
SACE_1067	alpha/beta_hydrolase_fold		52.0985	123.479	157.502	96.0465	157.474	167.026	55.8362		34.223	153.082	104.241	95.4903	155.525	177.215	21.2905
SACE_1068	transcriptional_regulator,_TetR_family		398.302	348.256	657.203	543.12	472.077	755.678	1098.13		361.321	439.748	541.188	661.585	525.016	886.064	935.528
SACE_1069	hypothetical_protein		312.954	169.993	341.702	369.321	261.503	332.565	526.127		380.261	238.053	340.251	487.54	318.25	466.804	503.711
SACE_1070	moeB_molybdopterin_synthase_sulfurylase		7561.5	4773.09	20018.5	8335.41	8714.52	15773.1	11289		11243.1	6098.92	18493.8	9512.58	10167.3	17045.5	11485.2
SACE_1071	hypothetical_protein		271.003	211.254	826.936	844.009	382.775	423.816	401.428		334.09	343.233	864.273	1243.05	522.568	599.605	443.952
SACE_1072	hypothetical_protein		145.023	178.595	296.196	273.983	202.141	267.684	333.686		157.187	177.467	220.379	294.982	199.058	387.34	188.346
SACE_1073	hypothetical_protein		277.816	392.306	264.729	340.902	296.674	289.885	361.166		345.244	564.277	277.507	484.203	389.475	476.161	368.324
SACE_1074	uroporphyrinogen_III_synthetase		214.288	187.363	323.613	380.932	147.386	387.197	366.127		188.715	275.351	344.945	522.696	181.73	427.738	376.533
SACE_1075	possible_DNA_methyltransferase_(modification_methylase)		363.54	149.2	581.254	500.462	428.388	406.998	1335.85		564.825	211.648	735.105	1124.38	694.577	685.336	2760.21
SACE_1076	chiA2_chitinase_A		374.395	432.905	223.741	201.268	403.547	283.758	289.322		523.215	558.218	218.978	236.087	457.63	264.661	280.989
SACE_1077	possible_ATP_dependent_DNA_helicase		65.9077	98.1538	90.8404	78.2339	82.5472	99.8201	141.398		96.7634	164.603	98.1908	113.063	121.024	160.632	139.782
SACE_1078	probable_ATP_dependent_DNA_helicase		153.732	158.936	96.5723	97.9181	106.24	130.672	182.256		187.486	249.669	98.5219	129.692	129.884	174.155	188.273
SACE_1079	hypothetical_protein		417.877	331.718	217.86	382.525	241.061	430.896	133.571		430.415	528.878	177.129	533.254	343.114	656.949	168.765
SACE_1080	hypothetical_protein		208.121	269.786	473.438	362.767	361.354	895.061	498.694		376.972	379.818	559.195	526.678	411.611	1330.7	630.803
SACE_1081	possible_transmembrane_cation_transporter		304.649	283.944	686.599	470.067	470.371	538.464	693.72		399.92	408.783	663.488	598.669	532.112	688.566	668.858
SACE_1082	hypothetical_protein		67.4759	52.868	528.717	485.238	187.146	491.648	383.499		74.9318	124.76	426.067	697.28	204.695	597.186	270.182
SACE_1083	hypothetical_protein		404.207	375.277	182.314	183.38	271.534	206.321	158.49		510.542	565.933	180.091	235.685	339.622	235.606	181.335
SACE_1084	hypothetical_protein		296.404	276.528	326.275	341.819	288.31	304.78	275.641		356.545	420.75	334.821	474.448	376.632	400.682	291.28
SACE_1085	hypothetical_protein		1317.53	1131.63	5255.19	724.784	2179.41	1197.51	2474.74		770.951	1060.63	2658.81	707.921	2014.45	1336.61	1292.79
SACE_1086	hypothetical_protein		7280.09	2459.87	11473.9	2433.6	5122.12	3239.2	7041.8		10300.9	3233.42	10323.1	3121.57	6091.34	3838.75	8403.58
SACE_1087	PE_PGRS_family_protein		1652.13	773.478	2818.09	1090.45	1202.08	1765.55	2698.14		1597.75	962.802	2277.26	1233.46	1327.09	1962.7	2258.96
SACE_1088	hypothetical_protein		755.445	410.97	1377.12	855.906	695.607	750.052	1234.56		1142.99	664.99	1494.03	1207.55	1044.95	956.514	1416.37
SACE_1089	peptidase_M16_like		431.807	952.786	2331.25	306.301	1633.1	1809.55	2554.17		587.312	1361.17	2225.07	394.024	1970.29	2165.72	2621.88
SACE_1090	peptidase_M16_like		421.34	441.667	941.817	458.954	904.439	994.911	1563.46		494.363	667.184	903.125	555.898	1145.49	1261.64	1466.04
SACE_1091	nudC_NADH_pyrophosphatase		367.513	388.034	1076.9	739.431	693.894	727.303	1228.77		382.818	525.678	911.158	892.063	725.629	979.89	1051.13
SACE_1092	uvrD2_ATP_dependent_DNA_helicase		166.67	231.547	324.749	403.618	213.761	234.017	234.693		207.209	310.594	314.309	479.274	255.979	256.143	226.459
SACE_1093	WhiB_family_transcriptional_regulator		1439.62	1279.39	3287.76	797.84	1322.72	2706.54	1480.56		996.128	1458.07	1600.82	747.223	1084.14	2907.03	697.231
SACE_1094	hypothetical_protein		7688.37	1058.77	6579.21	1707.42	1857.94	4402.98	3321.91		2265.12	2379.95	2114.85	2715.23	524.909	5724.14	2382.56
SACE_1095	hypothetical_protein		1122.31	541.673	1840.36	867.404	869.109	788.911	1202.83		983.516	756.696	1312.21	928.8	806.032	951.172	999.647
SACE_1096	ABC_transporter_ATP_binding_protein		256.813	319.615	1141.19	482.507	532.747	670.398	784.393		294.149	423.434	976.828	604.231	566.99	895.495	760.19
SACE_1097	hypothetical_protein		0	0	445.227	232.41	153.633	0	0		175.354	2095.21	288.696	726.764	131.088	1561.12	0
SACE_1098	similar_to_metal_dependent_hydrolase		822.402	531.247	2344.46	1638.78	926.526	1473.44	1329.93		842.207	763.719	2111.29	2212.74	989.048	1949.33	1352.79
SACE_1099	hypothetical_protein		841.877	943.639	3783.08	4083.54	2044.4	2441.46	2206.36		1086.91	1364.38	3587.68	5099.69	2448.58	2906.29	2329.04
SACE_1100	PDZ/DHR/GLGF		189.56	274.155	415.898	210.751	290.482	277.499	162.342		205.054	399.067	377.393	268.784	365.97	316.57	126.434
SACE_1101	hypothetical_protein		113.777	182.006	312.697	262.479	189.923	442.14	443.419		79.8982	221.577	329.354	407.394	241.658	707.87	484.742
SACE_1102	hypothetical_protein		768.005	866.791	2689.56	808.399	1877.79	1676.51	2340.84		955.978	1129.54	2482.98	937.406	2201.59	1897.53	2354.31
SACE_1103	hypothetical_protein		372.3	385.045	402.314	576.43	294.477	344.812	372.41		267.7	884.487	207.463	581.942	155.508	384.154	0
SACE_1104	possible_transcriptional_regulator,_PadR_family		387.192	924.107	2858.35	364.453	1739.94	2578.13	893.783		464.588	1325.98	2225.05	524.287	1813.66	3534.19	694.279
SACE_1105	prfB_putative_peptide_chain_release_factor_2		520.683	975.337	4079.34	982.442	2175.82	1712.73	2681.27		662.587	1450.26	3735.72	1198.95	2769.89	2281.21	2822
SACE_1106	ftsE_cell_division_ATP_binding_protein		475.101	912.709	3612.5	1137.37	1874.58	1279.62	2787.42		536.255	1104.13	3373.06	1334.42	2358.61	1678.22	3216.79
SACE_1107	ftsX_putative_cell_division_membrane_protein		840.446	703.533	3556.75	815.256	1560.4	1042.67	2132.79		1231.19	958.462	3313.26	938.5	1829.99	1237.18	2065.75
SACE_1108	smpB_SsrA_binding_protein		1910.5	1318.1	7604.17	3458.76	2891.45	2258.2	3650.46		3191.18	2005.38	6435.94	4249.9	3573.85	2494.89	3694.78
SACE_1109	hypothetical_protein		592.932	342.321	1236.58	817.233	593.968	552.403	692.501		583.249	426.921	997.287	820.564	594.258	626.771	516.279
SACE_1111	hypothetical_protein		475.676	688.453	482.129	573.296	435.693	436.447	489.204		396.035	1018.85	535.617	730.862	576.334	597.389	686.511
SACE_1112	transcriptional_regulator,_MarR_family		155.494	154.663	143.021	190.99	165.5	168.032	177.305		117.02	111.739	86.2687	170.39	197.005	174.565	99.798
SACE_1113	putative_amidohydrolase_(isochorismatase)		108.847	180.041	202.124	132.227	198.959	310.628	205.763		171.053	266.639	191.342	183.648	287.686	378.14	196.468
SACE_1114	UvrD/REP_helicase		409.232	359.335	822.692	822.295	459.514	879.682	1326.78		431.062	484.347	718.026	977.068	520.629	1050.6	1165.17
SACE_1115	putative_secreted_protein		212.478	238.906	118.763	134.213	182.137	125.277	141.345		246.376	322.414	97.6977	165.035	209.063	172.807	122.854
SACE_1116	hypothetical_protein		240.56	204.601	181.202	237.134	152.005	225.505	107.425		241.048	207.473	191.04	269.479	152.084	306.224	100.359
SACE_1117	MFS_superfamily,_multidrug_transport_protein		339.129	386.184	373.128	351.997	347.905	238.428	494.177		430.068	516.219	344.995	437.528	404.933	292.362	483.841
SACE_1118	hypothetical_protein		670.832	716.837	348.813	1039.92	417.621	452.26	475.895		112.268	254.108	203.952	572.682	134.683	265.728	304.07
SACE_1119	NADH_dehydrogenase		204.293	299.529	151.011	241.172	276.716	134.974	132.071		256.645	396.126	142.311	276.454	325.87	172.957	119.904
SACE_1120	paaK_2_phenylacetate_coenzyme_A_ligase		227.205	256.629	319.768	372.696	275.383	314.745	263.625		308.748	396.264	346.527	524.883	377.569	456.806	337.404
SACE_1121	phage_integrase		529.577	538.958	202.727	265.032	391.259	210.029	225.956		760.287	716.227	175.941	339.225	488.675	251.547	231.847
SACE_1122	DNA_repair_protein_RadA_domain_protein		580.937	438.544	136.748	386.563	337.992	202.537	216.37		655.283	454.81	106.353	474.246	330.945	214.888	188.545
SACE_1123	C_5_cytosine_specific_DNA_methylase		652.761	601.694	175.156	616.39	499.007	303.654	418.131		811.227	816.268	127.68	788.909	657.791	375.88	364.152
SACE_1124	hypothetical_protein		248.462	285.254	50.1417	298.798	160.69	186.603	0		281.601	431.229	58.2566	414.984	225.157	222.329	29.3357
SACE_1125	ssb_putative_single_strand_DNA_binding_protein		355.032	339.986	71.8927	335.132	267.446	363.011	152.671		359.381	486.14	35.2776	445.259	199.496	544.577	97.5641
SACE_1126	hypothetical_protein		682.431	600.163	304.582	327.338	519.322	248.055	248.773		952.831	1134.77	368.341	477.559	770.061	229.08	235.306
SACE_1127	hypothetical_protein		837.001	671.049	313.011	559.007	395.904	485.368	0		0	988.002	51.8207	501.815	117.924	0	0
SACE_1128	hypothetical_protein		754.944	489.055	293.264	762.812	383.037	348.02	491.81		645.721	605.807	212.61	919.261	313.148	375.413	361.462
SACE_1129	hypothetical_protein		375.972	424.555	162.854	372.717	338.882	344.497	279.5		435.473	505.336	141.967	436.096	369.393	372.343	241.429
SACE_1130	hypothetical_protein		405.688	371.68	130.897	316.106	284.353	274.957	238.018		423.621	439.489	97.4492	368.201	338.674	204.859	213.853
SACE_1131	hypothetical_protein		181.089	422.855	108.609	238.608	221.436	0	0		86.9891	276.437	124.44	480.56	234.786	238.877	0
SACE_1132	hypothetical_protein		94.7812	153.721	0	102.154	193.579	0	189.335		154.512	293.54	15.5668	134.968	337.086	134.131	239.807
SACE_1133	DNA_hydrolase_with_MutT_domain		489.75	272.185	187.512	390.975	365.635	197.303	197.874		534.504	342.86	168.661	604.558	386.887	73.7151	125.191
SACE_1134	hypothetical_protein		562.367	488.047	128.112	342.488	264.77	0	0		1195.03	1432.24	167.472	1215.22	445.775	480.951	674.328
SACE_1135	hypothetical_protein		984.142	689.998	143.184	532.663	443.49	208.672	251.131		145.817	658.188	58.2925	515.562	413.866	369.768	108.941
SACE_1136	hypothetical_protein		269.561	363.596	71.8927	558.231	293.448	398.142	270.11		173.47	428.996	24.7591	679.212	248.819	463.086	274.756
SACE_1137	hypothetical_protein		481.092	595.372	109.498	646.368	451.615	448.207	317.297		264.527	732.496	55.9164	644.926	321.537	631.454	165.17
SACE_1138	hypothetical_protein		388.058	371.613	138.671	184.737	203.003	0	0		82.7017	192.78	0	87.191	0	166.65	132.616
SACE_1139	hypothetical_protein		988.829	1192.66	587.645	664.31	847.106	603.017	499.168		740.947	1094.5	417.088	529.856	927.352	675.215	384.904
SACE_1140	hypothetical_protein		2750.38	2128.23	1421.61	1367.19	1387.41	816.446	1813.07		219.275	2007.18	195.436	384.362	194.762	242.483	0
SACE_1141	transcriptional_regulator,_XRE_family		288.05	495.591	399.599	247.725	371.633	195.263	380.135		337.355	619.172	365.031	333.251	472.281	264.734	395.834
SACE_1142	flavoprotein		2139.74	1038.49	727.545	462.49	1007.97	228.456	531.135		3038.88	1313.64	570.052	604.677	1143.7	340.982	511.841
SACE_1146	alpha/beta_hydrolase_fold		216.226	361.587	112.096	227.318	264.381	155.196	115.293		219.733	416.106	91.3226	300.851	286.8	150.933	101.163
SACE_1147	AraC_family_transcriptional_regulator		120.263	161.233	36.0995	78.1242	132.872	61.8797	95.4749		166.173	206.437	42.2136	90.9207	125.836	80.8808	87.7696
SACE_1148	hypothetical_protein		126.593	156.586	85.9513	128.106	105.296	194.157	150.75		53.5841	133.698	48.4109	96.7371	83.1918	123.055	57.0998
SACE_1149	putative_sensor_like_histidine_kinase		126.976	223.717	645.738	274.541	291.438	318.032	209.091		149.86	293.534	609.93	342.14	308.587	404.956	205.86
SACE_1150	cvnB11_hypothetical_protein		636.665	834.888	1736.42	920.024	1129.18	751.821	1064.33		398.352	961.242	1007.02	963.162	984.932	673.856	1060.66
SACE_1151	cvnC9_hypothetical_protein		770.126	1177.65	1851.18	1312.54	1274.27	1244.36	1034.39		1115.73	2189.49	1645.87	1961.59	1719.64	1826.63	1212.52
SACE_1152	cvnD10_ATP/GTP_binding_protein		495.527	444.855	1180.12	631.696	723.096	792.451	779.16		561.079	597.563	862.726	749.629	763.186	1013.47	667.698
SACE_1153	cyp18_cytochrome_P450_hydroxylase		296.42	408.138	641.727	416.48	500.702	629.783	469.109		288.809	539.552	540.608	490.611	524.098	717.252	432.774
SACE_1154	DNA_binding_protein		250.765	257.987	491.525	547.946	397.268	347.048	211.857		289.053	369.697	468.781	729.429	454.231	466.217	188.206
SACE_1155	hypothetical_protein		478.025	382.563	2248.98	967.036	879.665	2432.58	1854.11		360.439	1116.37	1534.35	1908.24	1068.31	2876.68	961.069
SACE_1156	permease,_MDR_related,_probably_tetracycline_resistance_protein		105.607	173.369	158.039	101.47	149.773	145.87	254.086		135.876	278.678	166.979	159.588	238.332	205.882	278.83
SACE_1157	proton_antiporter_efflux_pump		192.087	188.345	61.2403	120.597	176.47	163.624	116.36		280.734	257.981	59.9852	175.589	219.391	201.107	95.2228
SACE_1158	cyp23_putative_cytochrome_P450		281.017	313.784	172.284	222.044	249.315	207.245	219.609		372.85	489.196	144.545	316.814	302.089	272.421	214.762
SACE_1159	hypothetical_protein		565.045	608.737	2253.4	1472.27	837.997	1484.43	1387.8		457.674	376.926	1303.93	2127.16	710.143	1983.3	797.632
SACE_1160	carbon_monoxide_dehydrogenase,_medium_chain		247.672	226.985	528.509	353.767	317.68	567.291	414.134		262.114	281.097	422.447	415.514	332.865	614.953	347.407
SACE_1161	putative_carbon_monoxide_dehydrogenase_small_chain		473.751	490.231	1362.84	784.752	700.862	885.856	938.959		631.852	871.736	1169.08	953.382	935.883	1317.07	836.583
SACE_1162	carbon_monoxide_dehydrogenase_large_subunit		250.435	205.448	495.429	351.286	326.999	442.082	290.272		306.56	294.919	488.257	442.218	407.08	501.899	257.414
SACE_1163	nitrate_reductase_(NADH)		152.452	185.297	52.8021	77.3482	143.111	83.548	104.737		193.881	267.212	41.3625	106.1	163.497	143.142	99.8205
SACE_1164	hypothetical_protein		66.7581	81.3642	26.0245	31.797	73.1476	93.6804	112.019		103.124	169.974	19.9585	48.6131	104.867	120.578	120.527
SACE_1165	hypothetical_protein		0	82.7088	0	45.1106	60.7244	177.76	0		28.504	84.2039	0	27.4966	17.2074	60.1019	0
SACE_1166	hypothetical_protein		159.489	157.996	53.9466	53.2188	144.482	90.6063	88.4125		238.219	257.956	56.4395	73.4324	185.222	144.555	104.791
SACE_1167	hypothetical_protein										0	57.8916	0	8.08665	0	124.697	0
SACE_1168	hypothetical_protein		235.924	213.647	92.3708	132.599	121.701	0	0		80.3329	246.162	50.3278	114.27	171.876	92.3187	0
SACE_1169	possible_succinate_dehydrogenase		299.545	439.733	173.619	221.462	265.942	334.181	199.912		385.501	622.357	183.519	334.497	372.754	574.039	208.211
SACE_1170	sdhA1_succinate_dehydrogenase_flavoprotein_subunit		238.795	274.8	139.635	177.983	230.733	239.24	157.531		229.115	323.377	113.356	199.042	255.569	245.615	127.277
SACE_1171	sdhB1_succinate_dehydrogenase_iron_sulfur_protein		700.827	560.942	271.371	475.309	421.559	223.564	348.773		964.483	801.353	282.762	648.375	547.304	365.697	364.32
SACE_1172	hypothetical_protein		5705.38	1440.03	780.111	876.578	1609.51	399.853	1401.23		8065.67	1477.32	674.143	863.552	2138.9	354.974	1574.15
SACE_1173	hypothetical_protein		8040.93	1410.13	5832.27	2996.23	2702.57	1017.29	6759.07		11025.4	1419.46	3018.34	2520.4	2694.45	1025.39	5155.01
SACE_1175	PE_PGRS_family_protein		2269.28	375.779	1133.55	545.157	481.212	361.196	1582.99		1741.92	412.56	950.552	619.321	494.865	416.074	1276.17
SACE_1176	hypothetical_protein		385.759	184.706	467.311	412.96	216.128	240.475	1091.01		476.747	272.059	432.803	555.814	269.066	298.265	1043.47
SACE_1178	hypothetical_protein		250.03	312.809	217.893	292.052	221.005	330.403	180.086		332.978	413.194	208.933	324.638	283.689	429.581	223.539
SACE_1179	hypothetical_protein		344.324	348.756	159.01	226.314	284.32	283.049	0		94.7099	260.092	92.7087	203.002	216.538	134.146	0
SACE_1180	hypothetical_protein		502.389	463.917	312.89	313.355	378.45	340.876	299.129		286.029	476.791	134.775	283.305	304.22	296.166	384.576
SACE_1181	oxidoreductase,_short_chain_dehydrogenase/reductase_family		193.131	243.275	399.436	245.076	245.087	317.522	164.528		167.628	292.014	315.204	216.787	235.336	371.464	137.987
SACE_1182	haloacid_dehalogenase_like_hydrolase		477.96	593.704	1713.58	293.792	664.023	1025.73	251.927		564.471	876.694	1515.28	386.318	742.613	1191.63	239.797
SACE_1183	hypothetical_protein		0	134.193	101.692	86.5625	203.003	0	0		0	140.592	0	70.2788	51.1964	0	0
SACE_1184	putative_acyl_coenzyme_A_thioester_hydrolase		88.7604	113.935	57.0929	67.8287	73.6208	171.545	94.4538		84.1335	155.482	53.2113	88.2298	91.7302	251.064	88.0751
SACE_1185	hypothetical_protein		191.007	213.691	89.7827	160.256	132.818	78.5078	137.786		325.739	339.945	92.0055	229.262	180.811	109.993	184.904
SACE_1186	lipoprotein		1070.2	517.717	2582.84	1826.42	1471.62	1701.33	2962.24		1241.53	761.558	2004.6	2137.98	1454.8	2180	2545.29
SACE_1187	ctaD_cytochrome_c_oxidase_subunit_I		2810	2492.67	14648.7	3567.67	8557.99	8627.02	17399.1		4425.57	3557.69	14268.4	4636.32	10982	11764.1	19420.2
SACE_1188	serB_phosphoserine_phosphatase		4566.7	2155.31	9669.98	5956.63	3256.14	3908.01	6919.93		5855.65	2826.66	8736.6	6743.59	3652.47	4484.31	6729.4
SACE_1189	hypothetical_protein		230.036	255.967	379.289	318.64	265.421	190.43	190.981		246.862	363.91	330.207	393.393	293.08	124.162	197.596
SACE_1190	cobalt_transport_system_permease_protein		268.111	208.88	888.584	538.369	313.222	364.217	89.2883		421.086	393.546	1146.17	831.067	527.408	687.928	146.617
SACE_1191	ABC_transporter,_ATP_binding_protein		200.415	452.352	1599.01	753.29	832.405	721.001	500.97		205.291	751.458	1244.36	928.358	827.296	942.143	414.893
SACE_1192	mmgA_acetyl_CoA_acetyltransferase		178.434	182.357	1498	819.551	380.317	353.678	146.426		201.109	323.678	1458.55	1069.18	418.129	486.044	154.672
SACE_1193	fadD_acyl_CoA_synthase		419.461	343.244	1647.6	947.624	656.567	410.291	257.942		524.103	545.545	1736.48	1345.88	839.28	623.398	266.235
SACE_1194	bioY_biotin_transporter_protein		896.415	806.434	4395.8	1681.3	1284.41	1448.46	660.294		1323.49	1332.12	4708.8	2432.29	1681.9	1986.82	832.602
SACE_1195	hypothetical_protein		307.339	412.68	322.317	264.503	324.629	345.098	334.162		263.985	533.769	222.347	378.278	319.777	476.988	411.421
SACE_1196	dinG_probable_ATP_dependent_DNA_helicase_related_protein		184.293	188.046	320.472	241.222	219.014	176.572	410.922		219.941	288.529	293.782	309.926	263.033	222.969	402.61
SACE_1197	hypothetical_protein		409.484	217.851	195.104	188.254	282.76	297.133	0		173.307	149.98	30.1908	120.772	0	228.386	0
SACE_1198	hypothetical_protein		156.902	220.37	383.507	282.727	327.004	490.6	236.667		140.407	256.527	298.328	337.36	347.916	531.039	200.815
SACE_1199	pncA_pyrazinamidase_/_nicotinamidase		222.156	342.875	927.304	635.322	419.266	648.24	455.924		246.771	407.004	735.324	723.616	462.344	839.847	342.347
SACE_1200	pncB_nicotinate_phosphoribosyltransferase		313.195	403.197	777.944	444.738	500.795	627.994	534.811		523.009	537.788	755.576	542.481	667.019	808.662	582.245
SACE_1201	ATP_dependent_Clp_protease_adaptor_protein_ClpS		8966.33	1418.93	9462.39	2832.2	4848.25	2887.2	5935.88		17253.1	2698.95	10480.3	5053.05	9267.85	5151.98	8978.21
SACE_1202	probable_transcriptional_regulatory_protein		418.425	476.686	1194.12	773.969	687.462	959.404	1194.13		198.948	592.444	632.577	743.139	518.492	789.714	699.852
SACE_1203	peptidase_S58,_DmpA		62.7429	79.3109	240.533	123.32	89.3296	111.751	192.767		84.5262	115.1	190.837	151.622	107.103	133.976	151.006
SACE_1204	Mov34/MPN/PAD_1		4297.89	3663.62	18681.6	9289.57	6820.25	8671.86	11510		5551.39	5779.63	16663.6	12901.6	8426.97	11860	12684
SACE_1205	thiamineS		7686.09	5489.27	31968.6	19834	11295.3	19938.4	19610.4		14929.6	9122.89	24895.8	25138.4	13621	23858	16085.5
SACE_1206	cysM_cysteine_synthase		2913.81	2544.01	12256.6	8268.99	4934.04	6387.01	8189.41		3010.79	3303.73	9583.14	9257.18	4756.37	6969.63	6765.1
SACE_1207	calcium_binding_protein		265.345	185.75	261.416	281.73	166.992	299.115	371.976		183.543	232.182	185.942	301.993	162.279	426.222	323.265
SACE_1208	rhomboid_like_protein		960.104	730.034	4361.62	3484.74	1983.48	2004.09	2406.09		1435.39	1225.39	4543.43	5338.15	2813.53	2340.93	2952.19
SACE_1209	murI_glutamate_racemase		223.59	476.668	1064.62	707.393	546.974	666.544	560.355		304.895	733.368	969.468	873.364	662.418	816.219	541.956
SACE_1210	beta_lactamase_like		203.168	273.932	393.602	194.774	341.533	301.975	388.007		170.793	383.593	291.328	205.764	339.294	389.542	359.677
SACE_1211	hypothetical_protein		227.163	311.909	971.249	535.386	449.197	499.798	501.243		173.505	332.517	589.663	613.064	429.156	482.385	354.891
SACE_1212	rph_ribonuclease_PH		404.76	456.614	1721.17	1213.68	975.977	961.84	1675.84		587.803	740.71	1742.97	1702.78	1235.38	1414.78	1784.68
SACE_1213	Ham1_like_protein		286.53	342.74	912.131	565.065	540.373	745.779	1135.58		319.548	444.21	743.965	718.953	583.203	960.351	977.18
SACE_1214	large_ATP_binding_protein		403.374	369.179	285.878	318.489	312.487	315.562	240.782		446.857	490.073	277.756	407.646	371.748	410.822	219.642
SACE_1215	hypothetical_protein		382.173	531.656	859.273	552.297	573.837	619.36	492.001		518.377	735.621	944.578	837.987	784.083	892.174	641.646
SACE_1216	bcp_bacterioferritin_comigratory_protein		2128.08	2449.66	5422.83	2614.78	2734.03	4247.21	6654.81		2151.91	3591.9	4662.61	2767.41	3276.39	5453.69	6914.3
SACE_1217	hypothetical_protein		509.865	610.322	1977.68	708.123	715.789	1761.19	1600.7		0	1341.67	801.479	1161.63	424.174	3495.31	912.929
SACE_1218	poxB_pyruvate_dehydrogenase		248.531	215.466	61.4851	203.281	171.155	175.491	144.476		277.12	295.875	66.3466	272.58	206.271	239.614	160.941
SACE_1219	transcriptional_regulator,_XRE_family		7476.36	1082.11	5943.02	1951.7	2770.08	1477.06	9063.24		6254.54	1284.02	4417.78	2051.1	3083.45	1467.59	6406.47
SACE_1220	hypothetical_protein		6476.13	762.708	4938.26	2580.34	2380.23	1798.4	12376.4		1088.5	1261.16	1807.03	2805.98	2166.68	2677.01	2211.07
SACE_1221	membrane_flanked_domain_protein		222.875	210.6	340.52	249.73	279.319	230.252	294.563		273.136	337.371	346.888	351.866	340.151	336.152	250.453
SACE_1222	membrane_flanked_domain_protein		333.897	353.07	526.466	220.483	483.068	628.957	241.681		522.67	516.923	492.315	288.558	588.245	1052.73	242.566
SACE_1223	glycosyl_transferase,_family_39		182.422	227.752	218.227	271.103	256.215	227.74	103.541		237.78	347.04	227.727	393.692	335.195	374.632	99.8404
SACE_1224	two_component_system_sensor_kinase		339.532	467.799	1443.65	809.355	683.443	673.623	272.41		381.373	747.501	1465.03	1155.32	815.426	937.087	270.195
SACE_1225	two_component_system_response_regulator		260.443	258.014	771.053	489.737	353.407	304.687	151.509		285.599	308.691	689.59	569.836	373.739	336.053	115.893
SACE_1227	secreted_trypsin_like_serine_protease		273.246	399.426	510.734	282.862	426.808	538.205	252.655		206.609	448.57	377.056	208.253	388.077	466.218	150.401
SACE_1228	hypothetical_protein		280.198	191.505	241.276	233.684	206.818	257.578	104.944		230.415	231.025	206.165	291.922	189.827	282.966	39.118
SACE_1229	indA_pigment_biosynthetic_protein		315.462	238.928	712.039	543.868	375.9	766.179	614.716		380.374	304.642	626.155	653.568	407.201	888.701	477.85
SACE_1230	sugar_kinase,_possible_phosphofructokinase		512.971	470.335	823.462	682.827	416.367	820.116	932.61		519.228	712.23	710.288	856.29	523.301	1079.54	802.043
SACE_1231	ybeK_putative_tRNA_synthetase		205.996	210.215	301.937	247.975	183.339	297.27	343.133		159.924	226.735	195.17	276.353	172.089	354.878	296.763
SACE_1232	allR_DNA_binding_transcriptional_regulator		638.171	325.666	782.086	712.959	574.984	598.231	557.964		738.562	350.091	619.761	769.49	659.234	707.484	520.292
SACE_1233	hpcE_putative_2_hydroxyhepta_2,4_diene_1,7_dioate_isomerase		479.563	508.868	1807.02	855.811	791.849	1184.78	1121.89		571.341	657.791	1430.99	1017.97	873.475	1505.77	1009.43
SACE_1234	hypothetical_protein		339.129	576.872	625.706	488.338	337.821	778.866	334.765		537.219	1056.39	576.226	781.154	473.434	1092.68	375.883
SACE_1235	hypothetical_protein		278.876	274.979	249.308	319.744	256.366	185.211	278.621		371.17	420.321	276.534	432.465	420.04	259.28	301.268
SACE_1236	hypothetical_protein		336.736	333.983	173.622	320.152	259.704	95.1995	195.723		337.879	354.196	142.037	370.133	251.814	76.7134	152.269
SACE_1237	pacB3_penicillin_acylase		239.518	276.13	101.762	253.107	203.233	198.347	140.507		266.716	342.35	82.5419	293.777	221.45	210.068	120.456
SACE_1238	hypothetical_protein		255.541	313.151	203.727	222.56	296.528	0	0		0	357.053	152.937	138.675	422.782	518.539	240.981
SACE_1239	hypothetical_protein		155.368	168.796	82.7727	155.997	177.995	182.451	142.875		175.364	213.214	77.9179	209.384	228.782	224.534	110.232
SACE_1240	integral_membrane_protein										24.8163	21.8599	21.7808	67.9458	56.1713	46.0138	0
SACE_1241	hypothetical_protein		312.272	313.166	115.599	195.495	258.212	356.557	175.886		444.555	468.831	126.34	295.637	444.487	328.211	175.573
SACE_1242	cyp25_cytochrome_P450		283.29	283.237	90.6146	194.23	220.573	189.973	212.838		283.203	354.286	73.131	218.148	212.873	191.596	183.178
SACE_1243	rppA_putative_type_III_polyketide_synthase		268.613	282.304	145.015	232.974	302.7	276.221	235.786		371.495	419.601	122.561	297.593	374.395	341.857	237.275
SACE_1244	transcriptional_regulator		283.549	252.411	446.974	448.205	374.549	526.366	506.487		408.212	382.128	510.981	683.645	528.087	842.444	610.327
SACE_1245	possible_cell_wall_protein		532.902	627.266	176.149	487.63	338.711	224.104	198.31		240.301	606.988	90.7599	348.729	278.388	92.5703	187.768
SACE_1246	major_facilitator_superfamily_MFS_1		107.369	142.929	67.0505	145.254	141.682	119.091	122.485		134.525	220.699	60.0296	211.788	178.988	129.504	132.742
SACE_1247	bglC3_putative_beta_glucosidase		312.496	296.403	66.9922	243.804	178.296	142.328	104.228		375.289	426.035	61.6313	327.167	216.185	198.442	89.2113
SACE_1248	Mycobacterium_tuberculosis_paralogous_family_11		773.806	924.628	515.35	741.872	557.117	304.915	477.044		569.168	593.311	287.92	365.3	372.03	180.334	332.705
SACE_1249	TetR_family_transcriptional_regulator		108.094	236.281	172.311	158.788	212.42	142.302	218.267		69.4955	230.449	151.722	128.593	157.131	95.9134	181.671
SACE_1250	hypothetical_protein		303.772	526.626	592.918	359.293	432.018	382.462	1300.39		278.198	609.37	466.719	373.212	380.552	345.578	984.586
SACE_1251	putative_aldo/keto_reductase		122.38	305.436	387.685	162.469	286.938	261.563	114.765		146.562	331.974	293.915	178.582	345.059	343.079	88.9791
SACE_1252	transcriptional_regulator,_TetR_family		175.992	229.284	179.018	260.631	168.802	145.794	138.905		192.869	329.735	159.108	392.834	183.073	187.47	101.081
SACE_1253	dapA4_dihydrodipicolinate_synthase		146.648	118.222	98.178	132.551	135.27	138.593	85.5344		139.46	178.113	78.2153	165.58	120.926	133.636	56.3421
SACE_1254	hypothetical_protein		1164.17	1073.55	3873.55	2821.73	2135.59	3737.41	6777.61		2039.63	2631.39	2660.3	6917.05	3369.51	5640.14	7471.81
SACE_1255	ydeS_similar_to_transcriptional_regulator_(TetR/AcrR_family)		145.416	182.77	844.74	468.945	403.081	574.653	495.144		189.65	240.418	821.586	648.941	541.643	699.224	514.398
SACE_1256	hypothetical_protein		341.293	735.368	1103.58	367.205	656.639	1084.32	609.632		315.879	830.186	763.052	400.336	702.471	1666.12	337.824
SACE_1257	hypothetical_protein		84.0374	122.954	641.172	197.529	276.936	1472.33	299.764		267.46	278.124	766.934	334.223	388.297	2497.5	478.633
SACE_1258	xanthine_dehydrogenase_accessory_factor		87.0939	137.579	77.9229	91.0836	131.789	160.977	91.0154		110.531	211.681	73.1367	130.922	168.754	173.023	85.4774
SACE_1259	xanthine/uracil/vitamin_C_permease		223.78	257.407	233.904	212.645	283.481	657.021	149.897		330.872	341.835	222.401	276.917	334.307	792.722	170.25
SACE_1260	guaD_guanine_deaminase		202.721	384.216	362.209	275.043	276.787	1193.52	191.113		175.639	570.686	354.222	372.086	290.651	1494.1	263.769
SACE_1261	aldehyde_oxidase_and_xanthine_dehydrogenase,_molybdopterin_binding		308.296	393.528	303.372	260.414	296.083	855.767	218.34		406.557	543.359	288.651	330.958	372.782	1012.76	221.732
SACE_1262	atzB_hydroxydechloroatrazine_ethylaminohydrolase		120.713	204.256	241.954	147.705	139.963	542.556	116.245		133.976	254.336	229.699	172.836	176.399	679.29	87.6804
SACE_1263	(2Fe_2S)_binding_protein		375.358	333.062	417.77	410.01	373.537	1291.41	203.177		545.826	529.39	413.483	621.9	490.403	2006.81	204.803
SACE_1264	molybdopterin_dehydrogenase,_FAD_binding_protein		235.28	199.519	192.102	337.813	239.508	808.095	163.382		145.117	236.725	180.345	402.903	243.497	858.238	129.365
SACE_1265	regulatory_protein		121.933	178.748	96.6952	86.0004	120.792	92.2245	119.344		86.7236	173.81	75.1363	84.0653	91.6417	108.805	85.2108
SACE_1266	Orn/DAP/Arg_decarboxylase_2		313.541	317.105	238.721	232.642	292.829	167.154	289.555		404.781	447.753	205.237	297.541	330.888	176.131	281.716
SACE_1267	S_adenosylmethionine_decarboxylase_proenzyme		454.054	424.46	1098.7	331.908	781.805	872.894	656.564		597.577	709.274	986.686	591.767	1157.64	1211.53	691.154
SACE_1268	putative_S_adenosylmethionine_decarboxylase		645.802	709.762	1060.71	298.94	760.273	882.736	1276.96		843.831	1009.31	1005.87	378.074	931.494	1112.28	1396.8
SACE_1269	aldo/keto_reductase		160.134	228.225	62.767	150.512	173.876	320.865	84.9176		293.097	279.7	58.4142	203.008	224.999	347.136	100.363
SACE_1270	hypothetical_protein		295.523	298.16	270.045	309.393	261.046	321.66	201.095		330.052	418.099	279.689	408.674	318.369	354.964	205.265
SACE_1271	rbsK_ribokinase		151.847	176.676	269.574	143.873	228.201	216.363	195.29		133.49	221.078	230.12	168.301	253.457	258.783	175.2
SACE_1272	putative_lysyl_tRNA_synthetase_like_protein		4726.27	625.933	2069.82	1453.79	1538.7	1626.86	1257.36		3292.72	648.856	1093.52	1600.63	1302.44	1480.33	673.772
SACE_1273	putative_Lsr2_like_protein		696.447	509.212	1791.89	468.672	939.379	1117.51	1647.49		659.405	561.41	1104.02	532.746	863.912	1352.22	1518.96
SACE_1274	ABC_transport_protein,_solute_binding_component		172.286	202.069	178.937	183.66	189.317	112.608	115.757		204.242	270.349	166.785	242.725	203.181	143.798	111.662
SACE_1275	ABC_transport_protein,_membrane_component		298.822	327.781	188.715	242.825	237.893	222.568	121.311		443.21	529.64	193.41	354.017	336.546	321.093	162.863
SACE_1276	oligopeptide/dipeptide_ABC_transporter,_permease_protein		244.192	209.883	103.859	175.902	118.392	196.038	133.659		388.478	332.728	120.68	290.252	190.389	296.596	165.95
SACE_1277	ABC_transporter_related		292.104	266.883	174.426	289.59	232.231	250.949	152.299		418.043	369.766	183.401	374.873	283.783	334.401	165.709
SACE_1280	ilvD_dihydroxy_acid_dehydratase		703.096	481.917	962.319	863.165	542.34	580.393	507.52		684.236	519.958	793.146	954.947	611.537	601.422	496.137
SACE_1281	hypothetical_protein		667.533	600.609	769.098	757.53	605.082	535.674	746.871		960.461	1000.01	618.374	1284.56	694.053	965.167	1072.81
SACE_1282	nrdB_ribonucleoside_diphosphate_reductase,_beta_subunit		1186.98	1935.33	4873.43	716.437	4352.23	3507.89	11746.7		1722.54	2234.07	4206.55	812.636	5380.78	3692.2	12168.8
SACE_1283	nrdA_ribonucleoside_diphosphate_reductase,_alpha_subunit		882.806	983.891	2181.46	701.639	1641.49	2585.48	6317.22		1291	1364.49	2207.34	897.98	2104.29	3211.33	6845.95
SACE_1284	bglSf_beta_glucosidase_protein		628.952	483.883	1462.17	1091.94	542.427	1363.18	982.096		702.484	609.304	1395.53	1323.51	634.965	1503.71	956.46
SACE_1285	protein_kinase		248.535	201.667	507.66	304.196	291.552	327.774	335.499		281.559	270.968	482.593	363.308	340.458	402.438	320.541
SACE_1286	ABC_transporter_ATP_binding_protein		397.606	434.559	1422.29	399.731	882.569	974.085	401.428		540.02	638.689	1376.92	510.594	947.004	1080.61	364.335
SACE_1287	ABC_Fe(3+)_transporter,_substrate_binding_component		735.311	2435.62	14083.2	2302.37	7366.19	7740.64	4160.87		1204.94	3068.14	13262.2	2837.94	9019.3	8183.53	4409.53
SACE_1288	hypothetical_protein		480.593	473.763	327.314	473.19	415.272	380.435	274.93		597.129	680.425	274.722	631.294	481.355	502.572	260.615
SACE_1289	hypothetical_protein		0	0	0	135.773	352.982	0	0		0	0	0	1253.36	1615.32	0	0
SACE_1290	alcohol_dehydrogenase,_zinc_binding_domain_protein		307.456	202.976	129.845	260.687	156.392	315.289	55.4738		385.954	259.238	98.1784	359.076	199.308	358.515	59.3035
SACE_1291	ErfK/YbiS/YcfS/YnhG		1033.97	605.208	2965.88	1909.64	1435.53	2067.49	3924.22		1195.91	845.371	2557.79	2313.43	1683.24	2599.31	3839.49
SACE_1292	ornA_oligoribonuclease_(3'_>5'_exoribonuclease)		674.201	703.493	1451	1113.4	812.124	657.048	742.264		599.751	823.378	1062.48	1155.29	751.59	695.491	612.247
SACE_1293	fadD12_acyl_CoA_synthase		290.923	299.599	374.257	293.271	271.332	378.338	406.927		321.995	405.96	341.833	353.993	290.538	479.563	421.208
SACE_1294	hypothetical_protein		0	139.802	287.971	270.211	186.955	0	0		0	842.838	168.182	440.442	180.736	0	0
SACE_1295	hypothetical_protein		978.679	1194.94	7241.71	6071.95	3061.6	3473.32	4927.21		1470.45	2090.37	8087.76	8870.49	4523.35	5293.54	5796
SACE_1296	hypothetical_protein		410.164	270.701	235.306	319.987	275.575	572.585	217.815		557.747	407.369	111.166	450.012	281.951	1168.08	463.219
SACE_1297	thiD_phosphomethylpyrimidine_kinase		1103.84	754.818	4213.33	1784.63	1841.05	7558.05	2072.08		1406.86	902.941	3685.89	2184	1998.69	9105.75	1983.32
SACE_1298	probable_transcriptional_activator_(regulator)_protein,_TenA_family		597.447	560.138	2469.14	1653.84	1398.68	4428.47	2057.68		635.254	739.128	2265.53	2115.86	1730.39	5530.87	1924.06
SACE_1299	hypothetical_protein		553.908	250.483	1966.18	980.93	556.347	1918.31	787.866		252.258	95.8135	967.588	999.014	533.615	2372.55	230.42
SACE_1300	hypothetical_protein		148.001	146.158	354.016	237.621	274.368	370.69	198.273		192.574	218.384	358.305	309.038	329.415	471.645	176.942
SACE_1301	hypothetical_protein		690.579	589.432	2935.57	3216.07	1583.26	2691.7	3164.3		722.921	1060.98	2298.95	4378.52	1757.51	3876.28	2735.92
SACE_1302	hypothetical_protein		286.399	286.892	1459.21	1282.62	770.719	1248.41	1534.73		108.166	224.772	872.976	1304.66	500.744	1462.18	1015.35
SACE_1303	probable_myosin		330.93	383.943	442.098	391.809	310.014	332.49	474.916		328.76	442.789	300.637	316.121	275.643	231.856	318.392
SACE_1304	hypothetical_protein		240.226	291.981	902.024	721.907	450.087	566.829	916.884		248.469	340.604	762.825	823.74	458.941	667.094	835.6
SACE_1305	putative_non_ribosomal_peptide_synthetase		163.199	162.979	50.2526	84.0505	138.024	136.164	101.333		197.049	231.205	48.1823	115.895	170.469	172.524	100.535
SACE_1306	cdaPSI_CDA_peptide_synthetase_I		130.259	119.573	50.548	69.0761	85.0499	38.6477	58.5804		94.0919	161.316	52.9161	84.7241	98.9845	57.0838	64.6138
SACE_1307	hypothetical_protein		397.893	1057.33	14879.4	6064.86	6703.51	9498.26	6303.74		280.134	952.297	7242.55	5251.71	6131.01	11378.8	4153.98
SACE_1308	siderophore_interacting_protein		394.119	850.788	11882	4072.99	6078.79	8960.77	9946.99		460.819	1299.52	11243.1	5333.03	6662.42	11997	10070.9
SACE_1309	putative_peptide_monooxygenase		383.837	1182.7	7175.27	1804.75	4846.18	10208.7	18305.8		481.192	1837.27	6707.05	2397.8	5810.73	13530.1	17858.7
SACE_1310	amo_luciferase_like_monooxygenase		246.965	292.146	812.959	385.547	456.89	944.419	1332.07		236.527	365.886	565.844	373.235	456.777	936.243	775.463
SACE_1311	hypothetical_protein		8652.25	2553.56	13618.7	3042.9	5023.87	4325.28	9091.17		11172	3474	11514.1	4151.81	6654.84	6019.65	9680.75
SACE_1312	ctaB_protoheme_IX_farnesyltransferase		951.718	582.513	2508.35	1225.05	1263.08	1066.1	2742.45		1563.79	891.339	2563.52	1729.38	1547.95	1432.93	3195.05
SACE_1313	hypothetical_protein		265.525	602.21	1115.75	548.628	661.82	1032.75	739.21		273.413	882.715	833.323	565.384	655.481	1439.06	625.757
SACE_1314	hypothetical_protein		341.335	725.144	1176.3	597.446	970.643	951.182	710.258		84.1994	1021.77	649.772	529.774	882.213	1116.33	155.315
SACE_1315	hypothetical_protein		295.62	270.784	473.998	319.714	367.925	465.479	176.016		295.222	329.131	420.286	381.385	351.732	488.795	80.0163
SACE_1316	snp3_secreted_extracellular_small_neutral_protease		364.409	357.219	231.229	323.716	370.032	350.835	149.536		470.236	523.722	134.286	369.899	414.852	410.263	76.2023
SACE_1317	alpha_L_fucosidase		231.802	271.958	83.3482	180.301	233.455	182.068	120.873		244.863	356.215	71.1569	232.588	274.916	258.872	122.93
SACE_1318	hypothetical_protein		170.93	195.656	154.612	175.764	167.189	230.234	410.276		187.291	265.88	131.198	216.757	178.371	244.056	362.426
SACE_1319	NUDIX_hydrolase		189.673	308.78	162.67	199.681	160.741	315.303	169.401		151.542	290.972	130.947	231.076	173.249	391.548	144.388
SACE_1320	hypothetical_protein		158.53	270.414	165.702	190.667	207.12	238.237	159.284		142.55	309.904	139.815	253.886	205.987	215.367	133.527
SACE_1321	probable_copper_resistance_transporter		393.028	314.643	478.237	515.843	329.541	258.605	498.584		574.268	435.039	534.561	751.757	448.783	370.082	567.274
SACE_1322	single_strand_binding_protein		209.498	273.572	208.256	236.405	301.283	176.39	292.566		204.321	400.836	169.733	267.431	369.804	172.897	283.929
SACE_1323	ABC_transporter_protein,_ATP_binding_component		1859.75	2130.14	9325.58	1448.21	4793.46	3937.51	8600.73		2585.36	2612.47	8270.4	1673.13	5844.37	4290.32	9132.38
SACE_1324	cell_wall_surface_anchor_family_protein		243.373	320.52	773.126	477.824	435.968	498.916	768.612		263.405	460.387	697.376	567.005	483.518	608.215	614.472
SACE_1325	gudB_NAD_specific_glutamate_dehydrogenase		382.868	424.007	1140.52	708.232	653.83	582.947	1060.9		467.508	571.449	1046.24	836.019	761.487	676.195	1022.7
SACE_1326	thioesterase_family_protein		726.037	573.41	2279.22	1142.73	979.841	1319.94	1788.59		653.015	898.967	2035.72	1374.71	1099.83	2039.38	1580.93
SACE_1327	hypothetical_protein		284.146	394.959	743.607	481.861	461.925	934.772	916.263		247.721	534.299	551.595	528.191	417.076	1148.42	710.356
SACE_1328	putative_transposon_tn5714_transposase		49.5176	35.5644	49.0015	26.2983	21.5202	0	0		571.804	601.172	228.407	534.863	406.659	228.966	349.57
SACE_1329	hypothetical_protein		341.901	296.985	320.092	300.688	245.756	229.554	255.798		399.64	379.314	298.898	406.671	309.876	322.341	251.519
SACE_1330	probable_alpha_glucosidase		591.202	460.443	755.738	672.231	353.746	497.612	409.935		480.439	555.772	483.081	681.168	317.534	548.029	304.492
SACE_1331	glbO_hemoglobin_like,_oxygen_carrier		3993.35	1584.28	6115.76	4967.2	3059.76	3237.88	3464.64		4776.28	2835.41	5101.88	8044.08	3868.84	5583.99	3682.33
SACE_1332	MscS_mechanosensitive_ion_channel		1224.09	968.792	3381.73	1514.19	2005.73	1428.25	2172.28		1783.31	1455.06	3117.38	1944.26	2383.05	1939.85	2228.65
SACE_1333	prolyl_oligopeptidase		611.114	817.464	2524.54	1402.03	1640.86	1821.92	1571.99		730.199	1209.73	2437.72	1773.81	1954.17	2450.38	1523.68
SACE_1334	HNH_endonuclease		1061.03	753.044	2562.94	1615.44	1144.28	1697.49	2465.48		1404.7	1284.7	2573.94	2469.44	1684.16	2341.06	3170.52
SACE_1335	hypothetical_protein		957.811	356.695	316.163	346.498	397.113	477.171	533.365		443.633	486.267	274.634	384.042	390.182	556.067	299.289
SACE_1336	hypothetical_protein		691.454	2442.34	12504.5	4337.51	5519.19	5498.74	5037.14		871.343	7572.13	13538.9	11286.1	9755.89	12204.7	8325.09
SACE_1337	hypothetical_protein		261.822	644.973	2248.95	1309.62	1484.65	2223.93	1168.91		254.688	1024.02	1512.7	1601.22	1555.1	2944.06	998.698
SACE_1338	two_component_response_regulator		531.55	368.694	1154.52	740.453	606.797	492.822	533.267		733.718	494.051	1048.33	961.765	759.226	614.656	510.933
SACE_1339	membrane_alanyl_aminopeptidase		438.2	506.079	1076.6	382.996	807.781	695.299	1059.91		598.111	724.491	1035	497.353	989.011	891.483	1088.17
SACE_1340	DsbA_oxidoreductase		1085.09	971.016	1846.2	1637.02	1171.71	1457.27	867.512		1283.49	1312.93	1772.37	2099.48	1348.43	1976.96	819.191
SACE_1341	aldA_aldehyde_dehydrogenase		341.595	259.543	496.111	398.398	344.341	438.697	385.371		448.682	338.739	473.745	468.484	373.01	512.457	376.432
SACE_1342	deoxyribonuclease_V		416.242	360.93	757.501	423.166	484.673	705.2	571.232		477.023	413.059	701.491	530.944	531.489	673.662	491.398
SACE_1343	hypothetical_protein		4284.19	3909.9	9386.43	1407.03	3971.31	3564.31	6389.63		2642.7	4530.61	4582.59	1794.55	3718.71	3826.57	4110.83
SACE_1344	PE_PGRS_family_protein		955.181	491.297	970.62	274.751	698.376	394.217	701.132		767.718	569.034	717.18	298.609	648.782	406.038	445.553
SACE_1345	hypothetical_protein		3148.03	1012.58	2552.85	757.488	943.838	1272.74	1310.91		5063.3	1797.23	1619.9	1142.84	863.179	1664.99	1674.11
SACE_1346	hypothetical_protein		479.792	416.795	861.181	629.286	678.969	1269.62	506.052		485.259	561.344	551.945	669.815	672.317	1121.83	451.827
SACE_1347	blaB3_metallo_beta_lactamase		190.747	306.686	271.251	272.2	245.817	329.152	148.777		228.695	451.141	200.025	373.328	282.664	483.234	88.6485
SACE_1348	putative_lipoprotein		56.9611	66.1134	142.672	88.1282	134.005	148.123	0		82.3515	108.874	147.854	132.509	145.009	219.976	35.2359
SACE_1349	rpi_ribose_5_phosphate_isomerase_RpiB		1978.83	691.637	4422.81	3207.02	1884.33	2447.26	5128.94		3195.72	1167.35	4449.84	4821.85	2739.21	3327.41	5897.96
SACE_1350	hypothetical_protein		685.746	674.927	1938.61	1290.89	913.57	1055.51	1255.15		535.052	814.191	1702.02	1817.88	1063.64	1098.97	1564.41
SACE_1351	fpg_1_formamidopyrimidine_DNA_glycosylase		188.658	133.161	301.282	201.638	163.556	208.562	261.457		158.869	105.243	174.55	155.779	117.808	173.71	102.194
SACE_1352	hypothetical_protein		360.435	256.255	756.409	830.837	362.021	693.842	897.45		419.974	391.025	670.206	1142.72	453.296	944.094	845.272
SACE_1353	hypothetical_protein		283.68	261.957	753.204	458.703	391.644	642.022	453.382		333.008	436.561	710.133	582.626	437.944	800.149	330.029
SACE_1354	hypothetical_protein		400.527	414.486	1515.3	1333.62	819.991	1380.72	2377.1		413.479	655.704	1473.47	1956.95	1051.51	2232.58	2585.22
SACE_1355	drug_resistance_transporter,_EmrB/QacA_family		563.122	518.909	1109.42	802.238	365.173	548.795	499.773		655.142	520.149	1015.55	832.901	388.372	552.63	510.508
SACE_1357	hypothetical_protein		705.84	523.157	1269.47	666.439	613.545	0	880.583		706.139	1297.01	483.3	1365.65	401.684	783.933	0
SACE_1358	hypothetical_protein		242.073	156.731	374.376	244.435	160.799	224.696	388.774		169.523	193.959	308.89	273.74	154.668	204.204	376.621
SACE_1359	tig_putative_cell_division_trigger_factor		2944.94	3026.45	13774.2	2355.18	7040.04	5889.06	11890.5		3912.02	3993.25	12699.9	2747.36	8436.93	6596.12	12188.4
SACE_1360	ATP_dependent_Clp_protease_proteolytic_subunit_1		4663.76	3228.76	11545.5	2130.79	7907.38	9155.53	10567.7		7689.35	3816.5	9662.33	2570.3	9867.9	9818.87	10545.5
SACE_1361	ATP_dependent_Clp_protease_proteolytic_subunit_2		4070.65	2585.57	11624.4	3166.11	8669.84	8231.98	11247.6		5280.78	3585.02	9684.13	4033.04	10047.3	10151.5	10987.1
SACE_1362	clpX_putative_Clp_protease_ATP_binding_subunit		3253.36	2274.75	12572.6	2089.67	5559.48	3582.33	6655.77		4481.5	2717.17	11011.8	2182.09	6721.22	3565.19	6840.02
SACE_1363	hypothetical_protein		132.128	131.631	167.234	133.986	113.178	129.053	129.426		81.1381	202.34	102.885	125.513	98.7542	129.457	130.826
SACE_1364	putative_esterase		205.016	239.007	177.739	216.051	213.192	269.894	413.973		218.384	324.025	148.101	278.524	282.608	390.908	367.254
SACE_1365	formate_dehydrogenase_family_accessory_protein_FdhD		230.18	276.287	235.27	224.415	211.993	308.882	304.143		243.69	422.501	213.467	283.8	269.27	352.082	273.809
SACE_1366	MerR_family_transcriptional_regulator		232.275	423.018	0	259.56	224.966	310.277	207.45		221.979	822.343	37.1118	391.235	263.681	355.809	240.902
SACE_1367	short_chain_dehydrogenase/reductase_SDR		260.798	374.619	89.7827	308.912	238.657	228.981	295.256		337.287	561.279	70.8839	428.135	319.662	308.802	337.474
SACE_1368	integral_membrane_transporter		333.765	398.266	632.126	690.019	444.642	1293.98	557.155		660.612	550.209	751.923	976.787	564.626	1705.4	653.542
SACE_1369	hypothetical_protein		499.614	329.849	815.345	409.569	427.964	0	0		0	0	207.644	215.187	0	0	3080.28
SACE_1370	hypothetical_protein		413.561	380.461	741.249	357.338	422.674	678.655	1004.33		384.456	490.17	618.866	446.706	439.004	909.346	1156.26
SACE_1371	6_phosphogluconate_dehydrogenase,_NAD_binding		238.559	212.03	245.516	178.942	170.16	212.448	266.328		262.12	285.524	207.746	225.227	204.066	271.942	260.533
SACE_1372	transcriptional_regulator,_LysR_family		96.2907	80.1209	63.8779	45.6554	71.4587	113.54	0		81.7059	136.32	51.2297	56.8645	82.6436	136.267	21.3312
SACE_1373	beta_lactamase		149.723	172.34	102.751	92.8265	166.8	185.929	220.336		173.437	259.363	95.0393	125.627	203.428	276.453	166.73
SACE_1374	penA,_blaA_beta_lactamase_precursor		79.1968	192.987	476.666	222.704	343.572	1168.75	1662.21		84.607	251.07	401.444	276.526	356.166	1415.81	1493.03
SACE_1375	glyoxalase/bleomycin_resistance_protein/dioxygenase_superfamily		302.434	420.261	211.449	201.852	393.74	163.941	375.805		226.107	663.08	159.658	265.738	438.845	84.2091	363.948
SACE_1376	cypA_cytochrome_P450		360.464	294.049	91.5988	237.626	242.624	138.708	178.854		407.669	414.469	73.6052	292.594	246.848	227.997	177.956
SACE_1377	hypothetical_protein		549.591	321.397	89.4256	354.843	331.37	162.5	217.293		553.583	396.722	75.7878	413.406	380.787	157.704	176.648
SACE_1378	transcriptional_regulator,_XRE_family		1984.19	607.914	352.669	448.504	575.669	295.732	615.345		749.825	603.003	200.587	418.905	481.762	190.636	311.185
SACE_1379	hypothetical_protein		3155.51	907.794	1014.63	857.985	759.556	1069.94	1575.36		0	1026.66	337.535	397.047	100.411	0	337.512
SACE_1380	transcriptional_regulator		597.279	470.682	618.964	566.036	384.316	472.803	503.806		545.384	534.817	524.961	600.271	466.322	517.534	570.54
SACE_1381	dehydrogenase_(secreted_protein)		148.562	172.854	91.7364	116.318	130.937	116.425	111.454		138.092	210.862	65.6895	130.973	152.407	150.477	125.787
SACE_1382	hypothetical_protein		537.857	451.671	254.15	288.537	333.095	327.921	266.051		519.76	574.206	193.157	318.026	355.998	350.149	236.065
SACE_1383	oxidoreductase_alpha_(molybdopterin)_subunit		577.434	464.02	706.399	647.218	485.046	580.207	410.628		661.279	566.901	585.517	740.829	531.737	699.966	382.777
SACE_1384	valS,_val_valyl_tRNA_synthetase		481.212	439.748	923.66	460.038	602.121	369.755	471.647		624.109	581.424	848.023	558.071	701.349	418.626	473.41
SACE_1385	hypothetical_protein		86.5225	119.845	71.5544	115.297	83.7997	0	0		16.7189	208.025	48.2279	146.591	111.263	194.362	83.367
SACE_1386	hypothetical_protein		145.416	182.77	219.223	237.977	166.881	89.0308	137.991		162.69	258.239	215.024	309.861	167.808	130.734	121.509
SACE_1387	folC_folylpolyglutamate_synthase		412.017	304.244	505.335	432.11	377.078	308.113	514.105		525.62	409.533	463.645	548.453	442.686	375.075	485.87
SACE_1388	hypothetical_protein		617.447	429.361	741.954	511.146	547.96	249.35	675.252		1030.01	710.797	797.847	875.051	850.188	350.461	883.659
SACE_1389	yvbU_similar_to_transcriptional_regulator_(LysR_family)		107.503	176.075	161.855	119.997	137.115	117.475	97.6774		184.659	257.522	133.458	162.968	176.364	180.739	72.5354
SACE_1390	transmembrane_drug/metabolite_transporter_family_protein		208.59	174.107	228.452	157.14	138.551	185.758	90.6304		293.633	242.289	217.075	221.971	185.876	344.049	135.619
SACE_1391	alcohol_dehydrogenase,_zinc_binding_domain_protein		110.549	150.35	119.522	128.015	102.324	134.058	100.835		131.218	189.492	121.072	156.752	136.452	141.881	141.736
SACE_1392	hypothetical_protein		557.229	582.126	801.566	334.119	583.85	0	524.818		282.605	718.906	579.799	375.382	712.388	0	861.436
SACE_1393	hypothetical_protein		421.25	246.816	149.74	218.21	194.155	0	0		433.747	531.42	117.198	347.165	319.4	302.827	155.333
SACE_1394	hypothetical_protein		134.84	161.408	151.782	141.129	139.666	0	281		241.004	404.851	127.115	127.892	134.208	0	235.577
SACE_1395	hypothetical_protein		0	0	0	315.774	394.709	0	0		0	0	270.79	674.786	2462.39	0	0
SACE_1396	hypothetical_protein		218.929	117.929	140.82	239.86	304.07	666.133	537.707		161.817	181.294	145.053	228.071	394.239	1069.21	499.848
SACE_1397	hypothetical_protein		284.025	324.876	554.843	649.789	368.481	187.361	263.064		59.3979	229.21	370.965	377.237	272.463	105.335	0
SACE_1398	sti1_protease_inhibitor_precursor		210.534	341.439	78.6312	211	141.968	120.961	279.015		124.727	268.784	8.89369	225.949	150.275	89.8986	233.708
SACE_1399	hypothetical_protein		951.514	944.691	816.05	552.932	653.532	265.84	683.186		1152.16	1318.17	717.971	711.288	743.219	152.224	439.269
SACE_1400	phosphodiesterase/alkaline_phosphatase_D		108.051	215.174	54.7583	86.9372	174.814	139.962	149.14		154.799	335.28	61.9367	121.083	218.595	187.09	147.17
SACE_1401	ndk_nucleoside_diphosphate_kinase		1123.05	831.182	3625.07	3604.24	1508.86	2268.57	2642.09		1945.67	1212.55	3153.46	4847.52	1912.44	2736.88	3378.59
SACE_1402	acetyltransferase		637.291	391.271	1828.12	1712.65	752.049	1254.07	1367.86		792.416	610.529	1823.49	2351.61	895.149	1558.79	1265
SACE_1403	putative_Fe_S_oxidoreductase		756.81	608.441	2048.26	1502.18	1148.1	1168.38	1768.16		1048.16	821.594	1990.15	1783.86	1496.76	1330.94	1837.72
SACE_1404	ssp_secreted_subtilisin_like_protease		92.935	73.4222	182.921	188.396	102.912	122.489	122.843		103.281	85.4222	153.308	187.347	100.101	145.293	86.4474
SACE_1405	hypothetical_protein		471.187	421.826	1590.1	1015.57	834.248	738.755	1019.47		410.219	583.916	1263.33	1197.95	950.508	1028.96	811.336
SACE_1406	ribonuclease,_Rne/Rng_family		752.978	584.379	1711.68	808.61	964.655	835.43	1265.8		857.121	823.061	1538.15	951.025	1088.2	992.123	1185.88
SACE_1407	hypothetical_protein		159.395	145.702	104.391	98.9802	152.274	211.632	170.831		149.899	199.244	94.7242	121.22	185.643	252.836	126.421
SACE_1408	AraC_family_transcriptional_regulator		134.708	49.6821	138.168	121.136	78.1637	175.082	279.64		73.9381	57.2976	137.55	167.578	76.3626	178.017	265.522
SACE_1409	transcriptional_regulator,_TetR/AcrR_family		251.879	360.828	119.562	194.515	272.182	219.057	561.863		304.489	439.909	124.975	244.938	300.185	305.716	673.987
SACE_1410	pnbA,_estB_para_nitrobenzyl_esterase		208.708	200.311	61.4941	160.437	189.19	193.948	148.262		241.594	275.969	67.4668	204.331	231.509	249.12	160.33
SACE_1411	hypothetical_protein		116.895	167.045	60.0202	119.649	174.018	203.732	124.24		126.599	199.547	53.0899	141.996	185.545	301.376	117.413
SACE_1412	dmt_dolichol_phosphate_mannosyltransferase		155.195	214.778	60.7472	113.819	164.715	105.583	185.019		171.635	253.538	43.0154	132.915	168.042	158.943	148.434
SACE_1413	hypothetical_protein		126.707	122.592	99.0641	107.181	165.451	95.5844	68.3246		175.459	208.656	105.096	166.148	235.982	149.197	71.5276
SACE_1414	rplU_50S_ribosomal_protein_L21		54929.6	8993.95	55653.4	21816.4	22265.7	9366.95	24959.9		46892.6	8557.53	24641.8	20503.4	15283.8	8810.48	19155.2
SACE_1415	rpmA_50S_ribosomal_protein_L27		16163.5	6897.07	40578.1	20453.7	18593.1	11854.2	22057.3		25180.5	10566.6	23772.1	32929.5	24073.6	21455	26118.4
SACE_1416	probable_GTP_binding_protein,_GTP1/Obg_family		752.52	525.563	1061.55	937.964	604.015	674.774	1322.55		1017.46	724.068	1005.42	1124.44	746.686	830.084	1290.9
SACE_1417	proB_gamma_glutamate_kinase		353.492	209.582	471.536	489.995	285.498	219.726	411.06		448.296	284.081	460.729	593.709	339.423	308.195	400.535
SACE_1418	putative_ECF_family_RNA_polymerase_sigma_factor		491.698	236.081	398.398	384.889	265.519	406.429	393.047		350.382	289.211	308.877	450.486	279.927	361.428	349.802
SACE_1419	FAD_dependent_pyridine_nucleotide_disulphide_oxidoreductase		124.738	162.888	290.302	272.355	203.733	278.721	247.118		122.193	217.91	252.981	342.277	217.182	309.364	214.58
SACE_1420	kgtP_putative_MFS_dicarboxylate_transporter		325.325	411.058	909.366	318.891	467.445	611.624	197.29		525.297	666.652	959.816	462.808	668.386	893.686	228.723
SACE_1421	hypothetical_protein		570.09	387.708	214.176	243.082	310.686	341.455	126.163		695.346	530.781	208.47	347.855	420.097	490.375	93.3215
SACE_1422	transcriptional_regulator,_XRE_family		351.69	286.922	373.366	316.995	360.74	212.851	176.872		243.145	327.897	108.591	253.431	289.574	145.006	81.826
SACE_1423	ATP_dependent_DNA_helicase,_RecQ_family		282.488	279.934	403.275	386.427	251.857	292.966	691.951		327.941	428.11	412.176	494.321	319.237	355.952	702.513
SACE_1424	proA_gamma_glutamyl_phosphate_reductase		765.805	913.933	2509.84	1598.04	1703.54	2338.23	2530.12		1084.48	1471.18	2609.05	2246.11	2288.98	3351.76	2826.02
SACE_1425	transcriptional_regulator,_TetR_family		143.447	250.697	553.613	248.649	418.728	340.656	392.887		163.22	467.433	605.726	364.117	590.57	442.944	453.18
SACE_1426	cypA_cytochrome_P450_like_enzyme		463.379	386.984	542.047	313.276	448.101	472.159	461.975		552.907	494.919	451.221	360.612	477.626	522.925	410.428
SACE_1427	hypothetical_protein		1115.96	1045	2971.21	3390.69	1356.76	1459.27	2094.31		451.788	1208.91	1354.95	2428.64	935.358	947.296	152.748
SACE_1428	nadD_putative_nicotinate_nucleotide_adenylyltransferase		507.845	443.117	1633.29	1011.74	649.72	650.355	1162.03		598.395	669.562	1458.62	1191.86	750.436	689.604	1023.85
SACE_1429	glyoxalase/bleomycin_resistance_protein/dioxygenase		2144.69	978.915	1272.08	670.337	1498.58	594.997	2088.51		1439.58	1077.87	819.748	583.948	1454.52	815.591	1072.9
SACE_1430	hypothetical_protein		623.487	659.914	358.827	969.713	370.795	448.091	605.695		864.036	992.091	252.833	995.268	394.308	653.746	601.722
SACE_1431	hypothetical_protein		311.505	269.621	210.643	380.153	239.17	220.505	313.879		364.299	338.331	151.188	447.587	234.009	252.012	248.342
SACE_1432	hypothetical_protein		1471.18	884.795	3693.87	2883.92	1787.63	1981.63	3581.17		2233.07	1415.14	3689.59	4366.2	2267.05	2803.18	3598.97
SACE_1433	probable_phosphoglycerate_mutase_(phosphoglyceromutase)		1310.49	737.169	2829.22	2560.97	1345.9	1718.93	2856.74		1760.34	844.571	2488.22	2914.32	1495.83	2071.86	2409.71
SACE_1434	hypothetical_protein		455.865	364.765	964.292	763.358	449.421	495.88	617.544		398.731	503.063	812.162	927.675	500.026	695.353	435.425
SACE_1435	competence_protein_ComEA_helix_hairpin_helix_region		281.628	349.96	126.518	224.91	290.445	199.05	175.67		202.863	377.471	93.0622	251.085	283.671	192.329	203.952
SACE_1436	competence_protein		356.388	687.422	1386.93	632.694	732.002	751.521	566.335		443.744	947.981	1294.85	798.757	864.387	954.241	561.502
SACE_1437	thrC_like_threonine_synthase		835.487	5137.57	21708.4	2667.98	11135.6	15003.3	7292.07		852.807	6468.99	17352.1	2815.46	12113.4	17379	6820.25
SACE_1438	DNA_polymerase_III_delta_subunit		305.358	310.853	295.475	309.313	186.022	255.382	379.438		400.91	434.866	292.509	435.346	247.11	310.026	387.776
SACE_1439	rpsT_30S_ribosomal_protein_S20		17749.7	2734.75	17054	12617.8	6619.25	6573.17	9961.51		20442.3	6274.26	14233.8	24486.7	9369.51	11064.4	12868.4
SACE_1440	hypothetical_protein		483.311	363.54	762.491	767.295	499.994	343.165	1096.64		728.667	610.627	933.583	1249.75	724.311	555.507	1438.02
SACE_1441	hypothetical_protein		2724.56	641.03	3716.52	2002.45	1907.55	554.294	1237.66		397.716	171.36	238.354	279.253	149.24	309.215	325.204
SACE_1442	cold_shock_DNA_binding_domain_protein		17641.6	5165.04	28559.8	14295.7	9586.18	4603.11	7885.2		26168.1	11820.3	19013.9	19932.1	11079.7	8057.18	5115.8
SACE_1443	possible_transporter,_DMT_superfamily		285.473	322.815	388.734	395.261	377.476	200.135	287.51		413.422	508.629	375.976	517.64	508.183	300.728	318.523
SACE_1444	glyoxalase/bleomycin_resistance_protein/dioxygenase		455.578	493.488	749.412	728.474	489.465	571.988	373.535		414.675	709.721	672.693	995.727	542.086	716.734	277.285
SACE_1445	hypothetical_protein		84.9356	240.798	649.841	636.973	270.24	549.377	311.416		116.495	308.747	756.574	1106.83	387.764	1003.1	445.102
SACE_1446	lepA_putative_GTP_binding_elongation_factor		565.945	685.982	1921.52	981.122	1239.5	998.236	1605.71		778.909	850.475	1633.63	1085.78	1327.09	1065.09	1482.09
SACE_1447	hypothetical_protein		2104.98	1288.23	4573.03	2532.42	1976.85	1564.22	5403.44		2787.17	1802.48	4436.54	3719.65	2515.39	1819.75	6161.23
SACE_1448	transcriptional_regulator,_XRE_family		624.56	816.948	1202.95	549.067	999.446	531.34	1143.66		608.007	1119.85	1077.76	685.667	1193.5	694.404	1143.3
SACE_1449	aceA_isocitrate_lyase		2841.51	48204.8	197012	12515.6	113292	29301.9	7669.58		4197.83	65793.3	179799	15176.3	137059	35970.4	8199.54
SACE_1450	probable_2_nitropropane_dioxygenase		771.286	1115	4034.08	2570.85	1949.74	1831.64	2428.64		888.447	1738.47	3586.87	3518.77	2290.64	2528.04	2398.09
SACE_1451	hypothetical_protein		1888.15	1132.64	3914.93	3177.16	1562.82	1996.52	2733.17		2261.31	1650.44	3679.93	4082.32	1873.64	2431.72	2604.57
SACE_1452	O_methyltransferase		157.678	191.944	493.36	427.72	227.996	423.638	186.176		152.37	238.751	349.422	395.152	191.08	410.684	110.544
SACE_1453	hypothetical_protein		120.706	116.863	404.583	312.099	232.281	426.586	399.723		33.1518	161.419	231.561	301.762	247.323	598.123	280.791
SACE_1454	RNA_polymerase_ECF_sigma_factor		242.376	313.664	578.077	607.297	403.418	664.582	579.759		143.995	463.921	415.254	715.475	414.575	815.595	490.981
SACE_1455	hypothetical_protein		338.812	333.466	290.576	442.404	315.49	312.902	246.563		576.057	522.27	301.513	651.982	412.766	530.816	337.537
SACE_1456	mmsA2_methylmalonate_semialdehyde_dehydrogenase_(acylating)		496.119	1463.24	3260.25	2382.83	2073.8	1278.38	5167.91		647.843	1892.99	2965.68	2929.47	2372.95	1412.6	5308.5
SACE_1457	acyl_CoA_dehydrogenase_like		150.09	710.193	1645.47	877.21	1198.39	554.304	2219.68		357.222	1053.34	1617.04	1138.5	1426.42	705.356	2335.34
SACE_1458	echA9_putative_enoyl_CoA_hydratase/isomerase		628.62	890.429	2581.7	1518.52	1457.26	1039.65	1853.62		723.239	1212.93	2326.39	1864.26	1735.18	1337.44	1751.93
SACE_1459	mmsB_3_hydroxyisobutyrate_dehydrogenase		383.496	739.431	1846.26	1203.39	1271.66	951.001	1686.19		526.936	1072.47	1714.05	1519.17	1616.03	1230.39	1835.14
SACE_1460	hypothetical_protein		362.75	395.624	795.049	1360.79	311.213	502.514	623.959		978.856	813.122	1403.12	2715.57	579.893	182.945	1046.67
SACE_1461	guanine_specific_ribonuclease_N1_and_T1		376.631	408.214	1453.55	964.685	696.396	634.224	868.464		360.275	606.626	856.603	1002.25	682.068	524.036	872.907
SACE_1462	hypothetical_protein		550.21	601.104	1360.8	911.265	766.194	1256.02	1038.18		603.487	673.027	989.24	1029.24	866.399	1284.8	795.276
SACE_1463	hypothetical_protein		318.406	609.826	833.45	479.423	637.118	921.554	584.549		387.349	715.589	708.078	523.988	671.917	902.978	364.708
SACE_1464	echA21_putative_enoyl_CoA_hydratase/isomerase_family_protein		706.794	858.314	2444.45	765.654	1311.78	1897.42	1427.18		924.735	1414.66	2225.44	979.143	1549.21	2490.65	1535.54
SACE_1465	small_multidrug_resistance_protein,_SMR_family		658.227	375.63	323.169	452.051	384.229	394.045	263.367		696.363	543.968	243.179	440.032	321.335	242.239	205.089
SACE_1466	TetR_family_transcriptional_regulator		197.397	121.006	424.787	424.191	235.371	406.705	194.65		170.728	176.413	432.232	543.181	271.172	435	182.842
SACE_1467	draG1_ADP_ribosylglycohydrolase		79.8459	95.0747	126.37	104.173	96.7513	104.788	80.6951		88.66	154.391	101.482	124.055	107.131	137.38	70.2994
SACE_1468	draG3_ADP_ribosylglycohydrolase		184.096	181.242	330.82	212.638	239.249	209.747	187.172		185.646	246.612	271.775	241.424	248.374	250.948	161.863
SACE_1469	hypothetical_protein		296.649	172.475	517.918	295.7	335.199	0	0		73.4503	277.837	381.009	371.858	233.308	0	0
SACE_1470	PilT_protein_like		2302.93	2074.51	1581.73	2255.29	1249.64	834.248	1417.68		1623.06	2902.39	1055.61	2785.17	838.66	1130.07	879.524
SACE_1471	hypothetical_protein		241.833	704.404	1166.65	447.018	516.158	478.585	815.947		325.19	1312.42	772.533	705.281	622.351	344.424	429.748
SACE_1472	cobalamin_(vitamin_B12)_biosynthesis_CbiX_protein		242.021	248.319	1114.18	772.752	455.136	628.117	876.967		186.687	320.313	831.3	862.061	450.443	794.393	599.948
SACE_1473	cysN_sulfate_adenylyltransferase_subunit_1_/_adenylylsulfate_kinase		1288.45	1681.03	5811.15	3157.39	2456.27	4555.74	4398.69		1532.45	2726.17	5616.77	4143.54	3037.58	6067.21	4348.39
SACE_1474	cysD_sulfate_adenylyltransferase_subunit_2		1432.21	1783.37	5684.47	2256.63	2687.91	3753.04	3891.32		1628.88	2304.87	4673.15	2544.22	2961.12	4445.78	3631.93
SACE_1475	cysH_phosphoadenosine_phosphosulfate_reductase		1108.04	1575.87	5029.04	2120.56	2218.96	2325.24	2456.08		1149.37	2383.61	5066.84	2887.5	2969.6	2965.4	2615.5
SACE_1476	nirA_ferredoxin_nitrite_reductase		1135.7	1803.24	6456.96	1827.49	2851.27	3547.8	3449.19		1383.07	2173.4	5416.11	1947.67	2977.12	3616.45	3026.04
SACE_1477	putative_oxygen_independent_coproporphyrinogen_III_oxidase		188.548	153.474	369.226	318.825	271.047	347.014	370.471		251.877	230.002	385.443	424.383	321.958	504.749	359.436
SACE_1478	hypothetical_protein		511.796	256.613	372.679	159.583	261.874	0	258.733		854.232	632.647	301.211	348.553	356.433	251.869	426.06
SACE_1479	hrcA_putative_heat_inducible_transcription_repressor		858.746	804.715	3505.41	2296.96	1400.97	991.009	1456.78		1053.96	1100.47	3117.42	2414.3	1607.22	1020.28	1300.77
SACE_1480	dnaJ1_chaperone_protein		789.249	504.954	2218.84	1405.92	795.713	1167.4	1636.65		818.428	651.321	1722.45	1609.08	818.333	1364.93	1280.44
SACE_1481	sdrD_protein_involving_differentiation		201.215	131.613	836.65	691.972	314.655	492.775	584.055		141.705	164.09	785.306	840.707	330.769	593.346	456.475
SACE_1482	protein_kinase_C_inhibitor_(HIT_family)		744.692	1610.07	4834.49	1783.56	2502.71	3062.94	4141.44		1268.83	3800.37	5599.67	3604.62	4283.77	5955.62	6270.93
SACE_1483	phoH_phosphate_starvation_induced_protein		807.31	1645.37	6250.5	1004.62	3988.76	2566.44	4823.2		1127.75	2077.08	5238.46	1077.48	4280.31	2923.39	4546.33
SACE_1484	protein_of_unknown_function_UPF0054		362.09	853.72	3231.33	984.543	1786.83	1660.93	2773.76		454.072	1325.8	2902.01	1383.56	2374.64	2254.91	2812.49
SACE_1485	CBS_domain_protein		491.27	495.385	1238.71	1178.76	823.786	815.496	1010.91		741.828	661.11	1187.43	1447.96	958.954	992.873	1011.68
SACE_1486	hypothetical_protein		93.8761	106.754	211.342	235.007	137.014	195.069	0		27.3464	83.3031	98.3911	179.341	65.1211	110.68	0
SACE_1487	bex_GTP_binding_protein_of_Era/ThdF_family		271.466	425.203	915.793	543.65	543.328	570.947	526.171		337.05	634.198	927.731	749.685	676.019	821.895	551.85
SACE_1488	hypothetical_protein		512.823	769.691	3061.78	908.333	2002.13	1850.19	1773.33		961.856	1285.26	2399.95	1442.94	2414.11	2752.81	1811.12
SACE_1489	hypothetical_protein		163.443	249.448	581.503	196.951	386.679	363.882	301.071		381.601	361.899	471.413	259.377	532.493	505.388	325.592
SACE_1490	hypothetical_protein		294.892	383.036	839.443	265.443	418.29	301.727	582.784		398.607	471.896	720.043	395.023	499.942	379.38	494.278
SACE_1491	hypothetical_protein		435.422	691.026	1310.02	338.381	880.849	675.457	1053.75		599.878	1048.36	1174.66	580.469	1207.18	1020.3	1367.92
SACE_1492	DNA_repair_protein_RecO		108.874	190.887	428.42	360.318	238.807	285.167	377.509		50.435	271.596	456.188	510.167	296.042	396.775	420.548
SACE_1493	GCN5_related_N_acetyltransferase		401.652	326.249	202.991	331.532	235.028	178.844	213.526		410.207	386.97	105.394	352.456	227.023	255.855	168.104
SACE_1494	uppS_2_undecaprenyl_diphosphate_synthase		490.813	377.242	907.535	542.035	579.903	368.737	614.522		828.188	611.753	957.459	758.305	805.557	447.484	729.548
SACE_1495	hypothetical_protein		230.374	604.849	887.79	665.5	589.687	680.917	467.759		206.593	1063.57	710.205	877.432	669.333	962.345	335.654
SACE_1496	permease		128.62	175.516	186.973	196.496	172.948	361.951	367.593		144.143	269.069	238.538	293.132	223.346	550.428	472.906
SACE_1497	hypothetical_protein		203.844	194.318	169.261	150.809	152.858	323.457	278.051		187.165	261.637	133.241	163.712	185.188	558.294	267.258
SACE_1498	fur_2_ferric_uptake_regulation_protein		568.97	528.627	2229.34	1278.31	883.841	1028.32	1103.16		636.149	959.288	1753.13	1825.96	1094.55	1295.94	1056.57
SACE_1499	probable_arsenical_resistance_operon_repressor		383.375	520.525	1884.06	1565.76	873.983	1117.38	1374.84		486.23	765.267	1474.88	1849.59	1126.43	1203.25	1314.31
SACE_1500	glyS_glycyl_tRNA_synthetase		967.735	1318.32	3345.63	781.73	2255.98	1483.04	2525.15		1190.6	1674.06	2984.67	881.878	2707.66	1764.59	2609.86
SACE_1501	hypothetical_protein		748.185	769.9	1829.32	1378.97	894.852	927.353	906.589		1120.12	1280.55	1842.43	1947.69	1297.72	1174.63	1044.73
SACE_1502	dgt_deoxyguanosinetriphosphate_triphosphohydrolase_like_protein		188.648	141.135	336.221	303.242	180.966	150.499	305.379		187.793	192.001	299.468	387.973	223.05	198.003	295.305
SACE_1503	hypothetical_protein		563.487	522.201	1590.1	647.511	1283.7	712.246	616.901		157.254	1223.81	455.737	394.345	1008.84	384.196	776.824
SACE_1504	serine_protease_inhibitor_serpin_homolog		334.443	340.987	1027.47	863.016	650.102	966.406	952.491		323.732	480.856	875.587	1072.66	685.667	1160.15	825.099
SACE_1505	sigJ_RNA_polymerase_sigma_factor,_putative		156.348	188.566	383.293	282.972	259.999	304.741	316.161		200.411	249.333	344.078	344.764	328.673	297.955	316.578
SACE_1506	dnaG_DNA_primase_(bacterial_type)		395.692	335.251	885.209	681.159	494.098	332.075	730.761		488.172	463.804	861.009	854.387	616.406	403.558	696.403
SACE_1507	hypothetical_protein		293.297	410.016	845.582	611.26	387.633	401.119	533.253		320.63	678.874	833.089	831.797	503.532	627.93	555.034
SACE_1508	tam_trans_aconitate_methyltransferase		177.073	216.948	203.229	249.659	231.469	105.127	161.248		153.474	304.687	185.166	318.579	254.141	157.543	120.817
SACE_1509	hypothetical_protein		847.752	413.66	811.699	865.547	478.96	518.675	219.63		1037.85	511.643	738.075	1233.02	654.521	793.42	228.339
SACE_1510	hypothetical_protein		14099.3	2130.58	14310.9	8178.17	4151.46	3734.94	6425.62		13162.4	3264.63	5400.63	8334.86	2676.55	7439.3	4662.04
SACE_1511	hypothetical_protein		406.368	389.147	0	268.624	420.912	0	0		0	1631.01	114.339	90.6844	1380.62	0	0
SACE_1512	acetyltransferase_(GNAT)_family		246.338	253.938	119.304	273.313	157.186	201.308	134.594		280.183	354.009	93.0094	366.614	195.76	221.652	138.765
SACE_1513	add_adenosine_deaminase_protein		546.942	482.278	792.437	717.729	576.716	554.592	662.599		610.374	748.484	697.528	922.098	668.335	761.962	742.456
SACE_1514	hypothetical_protein		175.694	478.901	1177.1	600.972	552.761	982.574	430.352		135.998	1617.15	610.999	1064.01	836.554	3202.97	242.343
SACE_1515	carbon_starvation_protein_CstA		654.096	872.472	2681.64	706.084	1324.49	1383.48	872.987		1065.53	1178.89	2870.28	943.267	1786.38	1809.3	1028.95
SACE_1516	hypothetical_protein		366.278	613.613	2001.59	485.157	837.647	983.48	819.017		0	2677.8	1124.45	483.99	1418.34	864.774	0
SACE_1517	RNA_polymerase_sigma_factor		211.935	196.372	393.174	277.222	243.659	186.156	213.111		115.619	174.796	272.386	266.154	238.824	57.1744	124.402
SACE_1518	hypothetical_protein		294.838	271.673	359.057	292.405	175.597	268.332	215.535		318.991	356.47	344.945	347.876	194.497	339.641	237.9
SACE_1519	hypothetical_protein		47.6344	113.162	117.284	86.384	49.0756	153.116	180.337		47.2282	137.088	119.629	109.68	70.0714	178.898	135.936
SACE_1520	hypothetical_protein		237.3	194.234	405.836	317.424	153.695	243.336	176.04		290.668	312.705	443.258	430.704	219.603	350.709	202.172
SACE_1521	hypothetical_protein		515.35	277.6	688.87	693.751	341.204	731.439	330.819		507.822	537.956	576.074	1065.63	432.067	742.508	246.863
SACE_1522	hypothetical_protein		178.073	218.174	734.41	331.596	337.329	289.179	261.949		237.513	393.561	739.757	504.271	511.704	515.826	351.823
SACE_1523	fabF_3_oxoacyl_[acyl_carrier_protein]_synthase		7538.88	11032.6	51106.3	37047.9	25535.5	28305.6	20100.1		11790.5	15757.8	52719.9	46980.6	32456.7	33313.8	22835.1
SACE_1524	acpM_acyl_carrier_protein		80195.4	42325.9	331387	138883	132621	103138	78097.9		141598	89660	287629	247761	224103	165785	105195
SACE_1525	3_oxoacyl_(acyl_carrier_protein)_synthase_III		1499.13	5422.37	28559.7	7069.46	14284.4	13607.4	9741.53		1974.29	6938.6	24040.1	7613.62	15618.4	15595.2	8987.41
SACE_1526	fabD_[acyl_carrier_protein]_S_malonyltransferase		484.341	1785.13	11544.8	3802	5495.45	6973.41	4127.49		380.928	2459.87	9678.28	4945.62	5406.38	7818.36	3259.41
SACE_1527	regulator_of_polyketide_synthase_expression_like		169.837	121.98	226.073	302.328	169.252	193.26	383.425		212.788	165.739	217.463	382.643	173.93	271.775	356.905
SACE_1528	hypothetical_protein		212.772	275.471	551.042	468.011	298.946	608.339	595.096		216.616	365.049	496.6	540.523	322.094	647.992	509.541
SACE_1529	hypothetical_protein		1692.11	882.994	4362.14	2980.86	1904.54	2048.44	5620		3859.7	1923.07	2180.96	3959.73	2707.17	3242.11	3626.51
SACE_1530	nicotinamide_mononucleotide_transporter		248.034	317.687	925.341	895.402	401.715	802.55	465.201		729.876	434.428	889.18	1162.95	548.803	1115.25	473.815
SACE_1531	carboxypeptidase_(secreted_protein)		864.404	936.405	2762.86	2135.26	1412.9	2406.28	1290.97		1171.76	1364.78	2739.72	2756.19	1827.22	3133.71	1380.19
SACE_1532	aceE_pyruvate_dehydrogenase_E1_component		433.586	589.661	1200.58	576.623	737.965	757.744	391.286		486.779	729.512	1048.68	614.099	818.753	897.734	347.527
SACE_1533	hypothetical_protein		9824.08	4611.64	28502	35894.7	7944.65	7993.98	7317.47		13146	6982.14	25645.8	49493.4	10115.9	10969.6	8956.23
SACE_1534	ahpE_member_of_AhpC/TSA_family		52950	8158.67	56009.8	42391.6	21996.6	16625.2	30303.5		75946.4	10084.2	45932.8	54095.1	29009.1	18995.4	29913.1
SACE_1535	putative_zinc_type_alcohol_dehydrogenase_transmembrane_protein		311.315	261.685	243.261	296.237	276.205	279.293	251.267		234.142	252.23	181.307	269.363	253.546	337.144	245.363
SACE_1536	hypothetical_protein		371.299	498.258	703.917	309.315	320.183	504.689	593.416		354.989	680.572	619.648	450.45	501.305	934.031	690.711
SACE_1537	galE_UDP_glucose_4_epimerase		406.797	352.849	376.39	356.015	304.083	328.83	340.96		400.387	414.895	338.471	406.911	327.472	358.968	339.475
SACE_1538	NADPH_dependent_FMN_reductase		207.975	346.27	322.276	150.672	283.071	151.537	227.962		163.758	375.473	235.44	131.726	256.739	96.422	131.579
SACE_1539	secreted_protein		167.925	177.944	92.077	91.5938	138.422	161.802	118.015		217.17	295.917	98.7484	144.234	192.165	322.679	117.451
SACE_1540	twin_arginine_translocation_pathway_signal		607.423	659.465	590.608	979.441	534.722	553.517	403.722		727.222	1010.49	451.206	1792.56	510.562	578.962	0
SACE_1541	twin_arginine_translocation_pathway_signal		244.469	302.001	266.694	263.305	307.177	209.002	408.733		237.178	381.649	239.327	292.726	359.809	282.388	380.144
SACE_1542	hypothetical_protein		398.721	325.232	388.365	513.96	350.774	522.473	518.897		506.908	411.121	367.555	587.31	436.208	543.932	525.201
SACE_1543	putative_N_acetylglucosaminylphosphatidylinositol_deacetylase		759.165	1136.31	3625.42	2610.16	2618.52	3306.49	3749.08		895.123	1534.88	3288.26	3211.12	2842.23	3825.03	3557.14
SACE_1544	secreted_protein		285.44	370.287	616.904	459.181	410.249	629.565	469.892		382.682	507.713	542.319	514.929	404.456	542.494	454.854
SACE_1545	putative_regulator		289.007	572.751	771.455	696.129	748.444	676.683	772.959		237.494	728.477	237.531	716.02	261.726	1566.04	0
SACE_1546	transcriptional_regulator,_XRE_family		759.664	961.625	830.679	677.691	765.392	355.17	424.044		941.709	1198.15	635.082	765.343	799.772	428.922	374.86
SACE_1547	hypothetical_protein		181.993	315.883	585.312	362.026	265.623	0	0		94.053	453.903	339.346	351.911	164.028	0	0
SACE_1548	GntR_family_transcriptional_regulator		584.041	625.244	2017.75	1957.34	956.703	660.774	505.215		839.489	1007.37	1941.04	2876.9	1218.22	897.743	583.306
SACE_1549	hypothetical_protein		565.769	1150.8	2400.76	1306.03	1327.48	1064.08	565.634		912.257	1496.01	2469.19	1611.21	1648.09	1316.81	649.436
SACE_1550	LamB/YcsF		193.617	764.823	1283.2	1195.57	785.256	1059.18	370.549		241.103	1242.61	1304.1	1715.73	1062.04	1432.29	437.822
SACE_1551	alpH_allophanate_hydrolase		224.334	369.629	845.977	883.296	636.202	885.296	212.143		270.911	577.461	725.451	1197.47	765.517	1256.4	167.782
SACE_1552	allophanate_hydrolase_subunit_2		171.839	339.94	771.779	512.603	405.373	848.379	226.171		149.297	371.804	653.627	486.438	400.554	897.945	167.447
SACE_1553	hypothetical_protein		297.34	464.357	853.983	432.721	660.24	603.485	314.967		365.386	733.813	679.855	546.532	690.665	795.216	292.291
SACE_1554	hypothetical_protein		208.444	241.634	98.7931	266.715	196.276	156.319	176.367		278.675	326.201	78.5931	370.369	189.634	248.491	177.271
SACE_1555	possible_membrane_protein		188.671	281.437	90.2404	132.535	204.989	103.397	155.544		116.97	354.584	55.8462	173.656	211.515	81.2421	149.568
SACE_1556	vsr_very_short_patch_repair_protein		570.478	535.376	303.342	478.228	416.85	0	203.802		614.773	555.822	197.864	547.407	520.664	119.773	154.226
SACE_1557	DNA_modification_methylase_M.NGOI		1132.25	924.335	619.046	727.389	590.649	470.547	458.425		1351.07	1214.52	546.249	904.941	641.87	564.961	365.349
SACE_1558	DNA_cytosine_methyltransferase		678.258	852.488	832.362	378.872	862.199	429.171	1259.35		609.415	1116.45	663.095	389.376	1025.63	524.042	879.678
SACE_1559	hypothetical_protein		550.879	509.689	744.367	327.94	582.281	450.859	925.058		573.18	581.865	547.21	322.762	576.419	479.738	791.651
SACE_1560	hypothetical_protein		1180.75	850.526	927.323	758.013	816.047	684.037	1140.53		1618.39	928.786	684.72	809.91	832.918	652.248	994.941
SACE_1561	hypothetical_protein		432.643	401.398	440.687	338.115	468.785	266.318	477.256		452.479	486.423	375.329	424.283	529.395	288.709	408.83
SACE_1562	endonuclease		2859.43	1460.81	1138.21	605.718	1362.72	441.75	2400.55		3395.12	1723.5	919.189	752.524	1490.25	484.448	2360.96
SACE_1563	hypothetical_protein		712.111	617.071	384.222	358.188	478.775	203.971	420.516		769.198	786.155	332.171	442.421	569.409	246.79	387.215
SACE_1564	ATPase		1310.04	812.592	781.37	583.199	716.114	233.331	559.182		1064.54	863.773	553.772	641.1	642.021	242.598	399.672
SACE_1565	kdgR_transcriptional_regulator,_IclR_family		127.682	264.921	198.477	208.662	258.493	107.39	190.059		174.609	359.836	178.307	300.121	320.266	176.123	222.23
SACE_1566	lys1_saccharopine_dehydrogenase		210.954	233.11	291.062	345.108	211.333	194.775	317.931		209.988	294.997	270.772	379.873	271.174	212.784	298.091
SACE_1567	hypothetical_protein		196.503	219.555	60.3974	127.467	228.636	139.086	0		220.283	274.99	27.8376	141.245	254.975	160.311	97.8166
SACE_1568	hypothetical_protein		264.865	459.723	354.933	557.679	573.629	0	0		262.146	838.518	200.669	632.148	445.681	0	0
SACE_1569	acetyltransferase		729.642	539.684	1443	1032.63	609.117	892.233	457.133		593.961	619.674	1297.39	1094.7	636.209	1049.41	383.646
SACE_1570	hypothetical_protein		288.694	207.344	261.348	204.188	196.934	266.616	317.045		246.768	289.4	199.294	246.756	210.947	370.479	283.914
SACE_1571	hypothetical_protein		232.925	161.127	341.834	155.773	230.988	248.916	492.703		249.324	235.01	312.435	188.603	277.477	330.54	463.215
SACE_1572	hypothetical_protein		67.047	105.945	134.873	95.7236	75.1275	88.6354	150.178		61.7761	184.478	130.873	134.372	91.8392	98.7349	129.014
SACE_1573	hypothetical_protein		121.216	133.257	243.703	143.082	127.944	126.597	270.991		152.887	194.911	261.745	195.175	163.41	174.482	249.797
SACE_1574	cobD_cobalamin_biosynthesis_protein		0	47.1367	209.316	86.768	69.5241	136.375	92.8081		56.0055	99.9691	210.498	132.215	90.277	195.06	132.681
SACE_1575	hypothetical_protein		159.726	220.951	73.9591	92.9738	212.615	73.9943	129.321		281.13	326.543	80.6191	115.628	263.598	120.409	112.569
SACE_1576	transcriptional_regulator,_TetR_family		120.633	183.44	249.194	170.349	269.772	191.159	185.856		120.92	310.954	261.28	247.661	360.654	248.078	232.764
SACE_1577	hypothetical_protein		241.391	194.259	372.27	410.562	226.752	486.918	644.175		308.576	299.428	400.002	617.46	291.663	693.982	742.532
SACE_1578	putative_fructosamine_kinase		119.32	54.9345	151.532	129.886	77.7844	108.985	180.345		74.5014	55.1672	115.446	125.677	49.7423	115.067	72.0459
SACE_1579	putative_low_molecular_weight_protein_tyrosine_phosphatase		205.502	164.959	272.144	237.062	180.986	183.009	313.095		181.191	195.267	184.044	229.468	162.471	234.815	155.928
SACE_1580	hypothetical_protein		101.038	169.324	56.325	60.3584	159.836	191.955	0		202.75	368.546	36.0932	121.302	264.231	190.069	121.65
SACE_1581	cobC_histidinol_phosphate_aminotransferase		49.2936	74.3472	150.608	108.073	96.0814	70.2369	66.0376		57.5129	109.124	121.407	123.382	120.067	87.2697	61.4619
SACE_1582	NGG1_interacting_factor_3		230.751	253.197	406.122	413.813	189.495	393.046	449.7		210.565	289.411	248.165	361.67	120.449	442.761	297.636
SACE_1583	hypothetical_protein		506.361	508.333	1458.7	1454.11	765.973	689.266	916.72		614.995	756.676	1223.85	1850.61	864.236	770.455	835.435
SACE_1584	putative_bifunctional_protein_(ribonuclease_H/phosphoglycerate_mutase)		411.592	319.663	828.29	690.143	449.55	298.991	551.222		430.695	437.574	710.408	798.479	459.969	310.46	500.365
SACE_1585	ROK_family_transcriptional_regulator		157.524	153.865	149.958	108.757	107.983	183.302	131.308		160.281	203.374	135.512	122.012	107.046	197.653	100.971
SACE_1586	putative_secreted_sugar_binding_protein		288.667	262.983	58.5694	196.938	207.967	182.882	124.581		347.16	356.788	58.4314	250.715	236.141	247.918	112.99
SACE_1587	putative_sugar_transport_system_permease_protein		272.706	343.143	94.883	214.119	316.183	107.439	183.955		404.984	520.205	96.9673	327.737	430.127	190.706	250.097
SACE_1588	putative_sugar_transport_membrane_protein		313.027	390.748	178.428	269.379	327.136	301.078	242.212		448.709	559.53	172.333	390.948	397.442	453.508	292.867
SACE_1589	6_phospho_beta_glucosidase		247.001	338.539	129.75	228.134	174.437	227.298	91.9174		330.597	502.447	141.509	327.97	230.469	342.911	101.624
SACE_1590	kinase										28.8826	36.5023	22.512	11.757	28.4935	69.1635	10.6728
SACE_1593	hypothetical_protein		1921.57	2208.16	11284.4	3748.12	4483.4	5808.97	10983.6		1627.64	3356.93	8289.32	4739.16	4988.82	7992.76	9513.81
SACE_1594	hypothetical_protein		3819	2163.99	12647.7	3366.79	5342.15	4557.13	10879.9		7042.03	3063.05	12623.7	4354.54	7750.96	5939.73	12606.6
SACE_1595	hypothetical_protein		681.982	582.65	2158.93	1252.79	1180.59	1138.45	2633.82		813.388	807.506	1909.51	1431.21	1245.87	1355.55	2325.63
SACE_1596	hypothetical_protein		743.521	558.371	2683.62	1423.66	1113.04	741.885	1929.15		941.77	784.098	2527.06	1804.66	1307.58	997.909	1877.73
SACE_1597	hypothetical_protein		604.078	303.701	1566.19	888.396	538.187	993.153	996.025		364.52	342.85	1044.78	871.407	494.704	1059.46	642.261
SACE_1598	lipoprotein		761.116	406.633	1874.23	970.912	751.057	945.606	1629.96		860.457	581.245	1680.44	1181.56	884.921	1085.34	1706.22
SACE_1599	hypothetical_protein		213.11	345.476	1124.03	454.372	787.772	1474.89	1577.04		226.967	597.556	832.79	631.838	949.507	2131.49	998.228
SACE_1600	rnr_ribonuclease_R		194.569	237.064	549.774	502.476	310.151	275.38	229.629		235.765	299.768	537.73	572.396	378.366	249.776	199.727
SACE_1601	NADPH_dependent_F420_reductase		573.874	383.343	1151.27	744.85	643.915	793.394	659.49		732.122	586.89	1177.79	1027.27	878.19	1192.98	735.736
SACE_1602	hypothetical_protein		431.742	415.113	940.621	864.887	621.613	632.541	1057.28		442.265	692.778	790.457	1298.36	844.024	782.041	986.703
SACE_1603	putative_glutathione_S_transferase		285.136	500.381	1273.46	702.176	749.243	1101.94	860.079		365.097	705.514	1183.44	952.143	1033.65	1315.87	792.182
SACE_1604	panB_3_methyl_2_oxobutanoate_hydroxymethyltransferase		341.693	418.263	1752.55	961.099	1480.6	3566.84	2812.89		455.487	606.783	1587.27	1312.3	1833.55	4624.08	2895.94
SACE_1605	pheC_cyclohexadienyl_dehydratase		316.27	519.201	788.822	356.029	596.225	632.281	409.289		418.047	640.47	699.728	455.786	699.614	717.184	475.817
SACE_1606	light_dependent_protochlorophyllide_reductase		249.236	224.797	700.911	346.324	427.349	469.72	264.011		280.917	313.267	635.353	453.945	484.899	581.575	246.79
SACE_1607	transcriptional_regulator,_MarR_family		256.913	229.624	91.8071	159.765	229.014	244.045	132.573		116.221	181.927	14.9045	78.5529	146.507	193.001	0
SACE_1608	hypothetical_protein		260.374	245.39	221.82	230.606	236.808	137.148	210.378		278.498	328.972	173.537	303.544	255.688	124.675	191.11
SACE_1609	helZ_probable_helicase,_Snf2/Rad54_family		170.033	212.757	185.099	162.395	172.67	204.124	119.057		191.736	306.532	165.565	213.745	192.863	295.223	129.325
SACE_1610	nadE_glutamine_dependent_NAD(+)_synthetase		488.037	391.343	850.787	859.683	572.608	642.05	985.672		707.564	583.508	881.263	1149.33	729.209	861.344	1085.38
SACE_1611	probable_exported_protease		244.237	240.603	433.084	421.32	331.917	364.465	451.004		308.476	368.73	426.495	588.002	409.919	486.077	444.355
SACE_1612	anion_transporter		248.632	354.869	213.915	349.298	244.259	177.699	87.6919		419.038	574.095	263.46	525.815	348.457	260.121	113.951
SACE_1613	glnA2_glutamine_synthetase		355.336	592.742	1006.41	347.986	731.79	619.275	696.14		451.509	807.296	928.029	444.974	848.298	783.412	680.629
SACE_1614	hypothetical_protein		216.112	211.17	594.816	333.633	397.679	479.031	674.035		265.247	351.963	589.39	451.582	488.547	650.969	641.264
SACE_1615	putative_transposase_[second_part]		5820.23	1980.35	1965.78	1182.2	1669.09	483.844	1734.74		4515.12	2870.96	1487.92	1691.12	2075.79	869.585	1235.33
SACE_1616	Transposase,_mutator_type		163.566	156.189	118.361	70.7168	67.2078	0	33.2008		1706.31	1031.43	510.329	1017.74	665.955	391.673	843.666
SACE_1617	IS1557,_transposase		770.326	519.602	386.221	467.263	433.561	380.826	251.131		833.129	645.357	300.783	595.993	538.665	491.575	249.638
SACE_1618	glutamine_amidotransferase_class_I		738.457	593.511	780.347	774.32	621.842	645.102	967.311		440.934	668.264	619.669	791.497	586.66	696.289	907.966
SACE_1619	glnE_glutamate_ammonia_ligase_adenylyltransferase		228.911	269.888	395.809	426.837	285.08	299.572	376.647		245.883	369.619	384.919	544.328	355.054	392.284	386.205
SACE_1620	acetyltransferase,_GNAT_family		689.752	642.027	1742.72	1790.57	1066.2	992.636	1971.3		977.901	968.093	1761.16	2888.73	1599.89	1507.09	2497.96
SACE_1622	transcriptional_regulator,_IclR_family/regucalcin		941.021	345.535	1259.23	815.398	504.303	533.531	513.455		898.986	428.422	964.231	954.954	477.499	569.399	470.727
SACE_1623	glnA_1_glutamine_synthetase		7466.56	6365.91	27134.6	3792.5	23322.7	12629.3	12306.2		8864.21	7671.57	21546.7	3978.44	25039.4	13265.9	10922.4
SACE_1624	integral_membrane_protein		992.25	731.081	2195.33	2180.73	1232.35	1553.99	1390.41		1068.34	1124.89	1756.62	3158.29	1345.68	2538.8	1213.68
SACE_1625	hypothetical_protein		1058.42	846.088	5192.3	3257.61	2598.77	1878.69	2842.37		1772.42	1386.06	5214.84	4618.43	3533.56	2506.55	3248.95
SACE_1626	lipA_putative_lipoic_acid_synthetase		1131.47	1351.83	5599.84	2095.54	3355.32	3648.45	5038.32		1414.01	1793.55	5010.43	2423.48	3829.75	4209.6	5006.22
SACE_1627	oxidoreductase,_short_chain_dehydrogenase/reductase_family		159.038	134.263	143.575	90.785	138.72	218.658	149.516		209.971	199.46	141.694	127.57	188.308	286.129	147.643
SACE_1628	hypothetical_protein		297.626	317.193	314.761	154.551	260.342	256.559	162.702		451.859	458.56	383.663	226.149	392.018	359.889	124.096
SACE_1629	dapA_dihydrodipicolinate_synthase		139.883	94.4114	148.942	69.8252	100.862	164.212	137.506		284.471	143.418	134.09	109.178	136.985	227.319	134.58
SACE_1630	putative_transcriptional_regulator		89.1372	142.978	135.693	108.68	194.727	613.877	1671.81		61.5949	135.782	111.96	121.013	182.29	626.964	1505.05
SACE_1631	hypothetical_protein		300.948	343.517	456.289	239.988	570.81	3838.25	7679.5		123.389	259.82	202.134	112.157	336.244	4264.71	4096.31
SACE_1632	putative_TetR_type_transcriptional_regulator		831.278	518.891	761.455	886.433	496.7	604.634	481.997		850.102	519.288	676.373	999.435	536.216	789.644	518.558
SACE_1633	probable_alkanesulfonate_monooxygenase		499.939	484.042	1208.12	750.828	691.309	929.791	1672.54		524.17	688.058	1084.2	946.274	765.477	1069.67	1521.54
SACE_1634	hypothetical_protein		0	53.6774	107.239	103.875	126.674	112.634	174.575		67.7663	15.8343	113.187	144.715	116.466	174.37	197.1
SACE_1635	hypothetical_protein		93.5009	124.48	117.35	55.945	87.6135	150.286	109.985		134.079	193.577	105.58	72.7961	86.8089	222.5	81.1388
SACE_1636	lipB_lipoate_protein_ligase_B		872.95	746.258	2959.07	1427.31	1427.21	2311.56	1849.08		1084.81	907.252	2525.35	1584.76	1399.36	2522.83	1808.34
SACE_1637	putative_NAD_dependent_epimerase/dehydratase_family		113.398	134.965	156.301	165.15	102.507	161.577	179.406		121.745	169.462	132.504	206.815	93.5321	176.579	159.644
SACE_1638	sucB_dihydrolipoamide_succinyltransferase		623.573	653.338	2472.69	906.83	1717.58	3284.92	6916.3		874.21	969.567	2187.86	1041.88	1967.41	3770.86	6062.55
SACE_1639	dldH2_dihydrolipoyl_dehydrogenase		1259.43	1602.1	5405.85	1473.18	4109.63	5242.91	10659.9		1746.36	1907.25	5110.82	1665.84	5305.32	6050.56	10588.5
SACE_1640	possible_oxidoreductase		553.074	379.171	1541.59	1197.13	946.889	1432.83	1661.51		514.34	628.386	945.151	1586.48	949.065	1653.01	1469.45
SACE_1641	OsmC_like_protein		612.348	749.286	2359.62	802.906	1675.35	1716.76	1924.28		892.9	1449.68	2021.08	1224.91	2300.31	2709.75	2168.32
SACE_1642	pepB_leucyl_aminopeptidase		478.632	827.984	2121.97	751.481	1585.66	3098.28	3576.08		602.039	1144.41	2045.04	948.643	1818.88	3851.21	3528.32
SACE_1643	amino_acid_permease_associated_region		150.635	102.261	230.949	152.925	152.723	231.542	261.699		186.429	173.965	261.287	225.331	195.391	339.933	284.204
SACE_1644	hypothetical_protein		431.504	521.349	1787.24	1004.41	822.504	775.729	691.531		674.867	852.86	1622.13	1335.99	869.346	1009.54	693.791
SACE_1645	hypothetical_protein		354.6	574.849	1883.35	1326.06	1070.39	1335.33	922.956		386.048	1068.24	1407.85	2494.82	1436.29	2421.55	1062.4
SACE_1646	branched_chain_amino_acid_aminotransferase		741.152	956.807	2640.11	2556.11	1415.21	1374.36	2031.9		889.087	1389.46	2538.54	3560.31	1817.27	1850.12	2157.94
SACE_1647	hypothetical_protein		429.511	366.75	211.808	324.232	293.892	378.248	618.029		534.029	493.304	191.575	397.395	332.541	464.158	568.671
SACE_1648	thiamineS_protein		157.792	113.329	121.795	78.0365	130.751	0	0		123.73	0	52.924	75.6927	100.544	93.2101	0
SACE_1649	cobS_putative_cobalamin_5'_phosphate_synthase		184.052	106.27	176.42	183.426	116.219	186.403	180.496		143.62	69.012	203.992	234.385	153.288	249.112	224.207
SACE_1650	cobT_nicotinate_nucleotide_dimethylbenzimidazole_phosphoribosyltransferase		121.271	83.7492	286.518	229.703	160.748	215.995	254.112		132.911	125.853	233.632	244.882	158.954	251.894	171.14
SACE_1651	cobU_cobinamide_kinase_/_conamide_phosphate_guanylyltransferase		209.329	186.139	772.608	449.532	284.401	381.71	400.619		91.3965	201.304	449.462	338.465	185.37	332.211	127.159
SACE_1652	oxidoreductase,_aldo/keto_reductase_family		435.317	577.932	1352.52	550.524	851.114	911.609	1032.06		719.097	805.484	1201.72	676.274	1057.5	1230.43	991.649
SACE_1653	hypothetical_protein		632.783	566.579	2512.68	2102.93	1739.87	1983.59	3843.03		717.062	898.859	2410.04	3218.74	2174.2	2898.99	4431.63
SACE_1654	HesB/YadR/YfhF		2057.45	2831.78	10909.3	7688	7818.65	11495.1	12590.4		4011.4	5704.35	10333.8	12517.2	11602.9	20098.4	15541.3
SACE_1655	RNA_binding_S4		416.976	438.523	1111.15	1349.74	782.467	928.339	957.624		385.278	514.114	486.364	2015.69	699.298	1791.29	1219.88
SACE_1656	adoK_adenosine_kinase		234.058	317.32	148.86	317.168	258.531	257.621	136.229		292.788	451.481	135.998	440.419	312.166	392.052	162.923
SACE_1657	FAD_linked_oxidase_domain_protein		587.893	512.713	216.084	423.351	343.492	250.391	316.34		578.373	681.824	170.683	536.789	342.398	324.582	298.4
SACE_1658	amlB_secreted_alpha_amylase		954.286	2623.76	11459.5	2508.41	5068.2	882.46	567.156		1084.02	3541.49	10657.1	3120.78	6438.23	1093.87	568.531
SACE_1659	two_component_system_sensor_kinase		386.398	618.108	1050.65	702.415	640.033	492.696	301.963		527.706	907.777	1001.11	916.256	783.4	701.944	303.031
SACE_1660	two_component_system_response_regulator		443.914	462.152	1058.32	750.809	582.134	507.757	494.676		557.162	645.133	910.381	1034.91	657.433	640.653	508.91
SACE_1661	methyltransferase		222.774	317.419	628.643	333.054	316.685	703.965	141.2		262.801	452.161	623.086	467.533	380.467	919.617	164.604
SACE_1662	hypothetical_protein		93.1569	153.961	283.794	120.244	122.334	190.477	131.75		127.159	198.669	256.419	169.503	139.157	250.931	127.021
SACE_1663	exo_alpha_sialidase		187.101	242.38	331.048	205.4	306.051	152.644	146.295		213.583	343.467	287.268	245.075	336.322	185.499	134.796
SACE_1664	maltose/maltodextrin_transport_system_(permease)		212.307	641.263	2145.7	337.079	1084.47	160.579	145.459		308.607	957.209	2363.25	508.326	1554.45	233.47	147.301
SACE_1665	ABC_sugar_transporter,_membrane_subunit		586.411	1027.81	3579.88	707.116	1688.46	316.21	307.514		1002.32	1435.78	3850.83	991.581	2310.14	396.17	401.094
SACE_1666	sugar_ABC_transporter_substrate_binding_protein		247.415	676.446	2249.41	537.075	1275.67	244.404	141.125		290.95	881.571	1827.93	624.548	1477.79	295.91	132.979
SACE_1667	malR_maltose_operon_transcriptional_repressor		493.452	973.317	3421.73	2298.89	1223.95	402.999	300.974		613.559	1345.62	3388.31	2948.03	1472.83	417.638	207.726
SACE_1668	aglA_alpha_glucosidase		763.743	1027.48	3566.56	1713.35	1653.92	463.017	458.588		877.511	1369.21	3097.22	1985.78	1791.07	600.89	431.114
SACE_1669	hypothetical_protein		382.216	484.826	1193.56	546.069	534.632	230.58	209.223		583.98	696.274	1045.18	729.768	694.432	337.379	253.35
SACE_1670	glsA_thermolabile_glutaminase		275.312	352.213	405.826	292.576	385.621	347.335	614.716		418.142	519.182	391.36	391.403	514.59	492.848	671.995
SACE_1671	FAD_binding_monooxygenase,_PheA/TfdB_family		116.922	157.154	117.56	81.2628	138.328	156.793	166.155		129.687	231.678	117.775	116.439	155.764	193.915	135.765
SACE_1672	ABC_sulfonate_transport_system,_permease_protein		0	0	30.0141	29.016	56.8137	79.867	64.8181		0	17.1395	48.6581	44.9279	81.693	95.9323	42.8535
SACE_1673	ABC_transporter_substrate_binding_protein		0	0	25.8491	54.9473	54.8199	0	70.8394		6.16037	25.1844	31.3199	79.724	77.2291	92.5829	67.1711
SACE_1674	ABC_transporter,_ATP_binding_protein		39.7439	62.7984	140.604	110.051	76.3449	92.0237	0		0	66.7616	143.302	156.767	76.6593	127.922	46.6488
SACE_1675	hypothetical_protein		1050.73	710.778	2271.19	1047.24	1090.64	834.172	807.486		1552.8	1075.15	2542.51	1778.85	1701.74	1336.19	1128.88
SACE_1676	methyltransferase_type_12		55.1099	124.397	496.273	301.557	206.83	708.122	365.632		50.8954	178.679	382.623	400.71	248.564	810.249	292.076
SACE_1677	asn1_asparagine_synthase_(glutamine_hydrolyzing)		612.573	899.474	2665.34	976.839	1674.3	1571.11	3292.33		754.515	1203.35	2369.9	1212.61	1923.49	1871.32	3105.15
SACE_1678	ctaC_putative_cytochrome_c_oxidase_chain_II		10918.6	3321.54	22518.7	6551.74	10248.1	5776.67	17991.8		14654.7	4081.6	20547.5	7704.88	12802.4	6622.68	19602.7
SACE_1679	integral_membrane_protein		4823.73	1694.09	11786.8	4294.21	5550.63	5046.39	11766.8		4072.81	1807.83	6447.86	3856.95	4331.02	5388.82	8270.18
SACE_1680	transcriptional_regulator,_AsnC_family		568.051	521.312	1380.34	839.858	647.813	393.458	845.562		528.97	1016.59	1390.52	1473.76	919.983	709.542	636.535
SACE_1681	trpD_anthranilate_phosphoribosyltransferase		260.477	291.207	1586.94	717.617	731.651	897.227	970.052		311.528	440.213	1534.76	938.561	861.074	1071.18	910.498
SACE_1682	putative_two_component_system_response_regulator		390.327	727.899	3400.43	697.108	1597.84	2305.16	2116.12		496.457	1434.93	3173.99	951.091	2089.12	3116.6	1950.73
SACE_1683	hypothetical_protein		296.165	217.052	252.705	174.911	266.356	269.131	0		292.309	321.138	202.057	274.021	368.658	324.553	86.6411
SACE_1684	ctaE_cytochrome_c_oxidase_subunit_III		996.803	2423.39	14599.4	825.851	6969.23	4021.27	8786.91		952.286	3011.33	12791.2	948.979	8447.52	5606.25	9734.87
SACE_1685	qcrC_cytochrome_c_mono_and_diheme_variants		2258.99	1540.9	7353.56	1444.42	3768.45	2344.26	5310.18		2089.11	1894.41	4842.91	1569.1	3556.01	2820.49	4146.18
SACE_1686	probable_ubiquinol_cytochrome_c_reductase_iron_sulfur_subunit		1192.95	1342.66	5406.57	1159.7	2805.93	2353.99	5640.36		1232.56	1706.49	4247.86	1406.56	3019.09	2923.87	5362.21
SACE_1687	qcrB_cytochrome_b,_membrane_protein		1621.81	1812.49	8284.14	2213.55	4576.88	3420.62	8326.06		2582.81	2232.13	7743.48	2764.28	5593.48	4009.46	9245.82
SACE_1688	hypothetical_protein		197.364	297.916	284.023	194.592	285.38	274.069	334.614		174.477	488.811	263.174	258.008	339.153	237.966	294.752
SACE_1689	DNA_polymerase_III,_epsilon_subunit		108.125	125.528	136.24	98.4547	87.8667	139.819	224.887		132.081	174.517	133.443	133.143	112.935	184.684	196.245
SACE_1690	hypothetical_protein		73.9423	50.236	299.509	265.676	147.908	138.817	117.8		57.7066	60.892	270.978	355.393	151.02	103.373	100.02
SACE_1692	NLP/P60_family_protein		9725.26	10393.8	62490	17415	31594.8	34381.3	36538.2		11544.9	15121.2	52321.4	21590.2	37346.8	40067.8	33749.7
SACE_1693	hypothetical_protein		73.9423	100.472	159.395	71.7767	94.842	81.8662	110.661		79.0549	172.51	157.755	99.7527	126.49	126.697	120.365
SACE_1694	putative_long_chain_fatty_acid_ligase		393.508	425.954	1685.92	413.72	1006.8	1063.82	1930.46		400.28	530.645	1327.29	457.977	1003.38	1139.02	1723.25
SACE_1695	hypothetical_protein		0	0	173.134	123.821	0	176.624	0		0	68.0039	201.1	250.055	43.5386	334.834	40.9866
SACE_1696	metallophosphoesterase		207.4	288.306	529.315	464.613	330.739	434.936	561.674		316.101	464.352	501.759	598.647	411.456	549.729	548.603
SACE_1697	cyclase/dehydrase		1342.7	572.3	4838.9	1257.17	1970.92	1698.61	1871.63		2152.15	894.847	4366.98	1756.2	2846.24	2240.25	2536.98
SACE_1698	arsA_arsenite_transporting_ATPase		90.0494	135.51	524.057	247.868	299.198	240.579	314.04		79.871	217.068	445.152	275.205	298.051	306.995	252.64
SACE_1699	hypothetical_protein		183.172	136.253	564.624	489.396	191.108	238.966	328.825		91.5009	170.851	433.426	619.047	120.606	335.523	218.192
SACE_1700	glk_glucokinase,_transcriptional_regulator		84.548	54.9675	262.101	226.608	117.164	111.514	204.117		54.234	117.212	231.375	285.444	110.21	115.346	135.178
SACE_1701	hypothetical_protein		312.627	220.376	625.612	518.346	484.089	360.9	1013.44		363.297	344.152	560.53	658.273	591.969	541.944	865.054
SACE_1702	1_acyl_sn_glycerol_3_phosphate_acyltransferase		1711.7	975.019	5592.14	1646.63	1920.41	2275.7	3255.97		2173.45	1210.77	4835.24	1834.81	2150.69	2443.95	3028.83
SACE_1703	hypothetical_protein		1162.04	688.935	2126.01	1157.46	805.171	976.27	1733		1494.69	1020.98	1746.2	1601.93	888.427	1446.42	1796.61
SACE_1704	pfkA_6_phosphofructokinase		1506.26	3207.73	9823.85	2736.42	3189.14	6813.92	3874.92		1902.77	4321.36	8571.05	3223.82	3805.17	7586.92	3985.03
SACE_1705	two_component_system_sensor_kinase		278.893	260.802	668.729	352.364	261.889	284.128	266.382		294.698	390.196	636.565	447.458	293.095	335.381	251.36
SACE_1706	two_component_system_response_regulator		433.666	444.278	272.565	368.766	360.813	317.638	262.747		488.453	627.174	294.966	463.037	436.592	336.232	273.85
SACE_1707	integral_membrane_protein		101.26	71.1458	52.3897	50.7685	97.0077	94.0975	47.1848		134.942	90.5082	58.1175	69.1624	125.591	162.048	61.9127
SACE_1708	aroG_phospho_2_dehydro_3_deoxyheptonate_aldolase		817.87	1408.19	5690.63	1576.36	3084.34	3189.61	4019.98		1101.07	2092.92	5562.9	2117.28	3805.89	4218.36	4442.78
SACE_1709	possible_membrane_protein		591.927	358.376	1399.2	650.706	570.273	470.503	856.345		970.906	558.666	1691.25	958.534	841.686	766.28	1101.19
SACE_1710	putative_serine/threonine_protein_kinase		297.373	299.938	1057.02	750.496	595.334	446.746	683.604		346.087	447.563	976.163	896.127	674.703	489.839	612.45
SACE_1711	transcriptional_regulatory_protein		1172.88	939.58	3772.13	2078.12	2370.25	3004.95	4125.63		1945.72	1810.07	4103.57	3281.57	3247.46	4403.31	4595.99
SACE_1712	hypothetical_protein		178.044	309.849	158.569	133.285	270.821	0	183.478		167.157	467.744	167.129	219.545	359.577	203.881	106.074
SACE_1713	crtI_phytoene_desaturase		90.7182	127.805	123.437	126.727	94.6221	149.148	99.7197		102.177	216.137	130.866	173.187	124.691	205.568	105.877
SACE_1714	idsA2_1_geranylgeranyl_pyrophosphate_synthase		173.31	105.457	224.503	221.349	138.714	192.925	124.689		179.867	156.031	203.239	299.546	160.666	251.14	127.864
SACE_1715	metF_5,10_methylenetetrahydrofolate_reductase		426.321	299.812	378.958	433.159	367.983	342.747	391.333		533.456	504.996	397.74	617.42	464.927	512.236	398.122
SACE_1716	hypothetical_protein		139.094	172.553	227.738	232.651	135.737	112.608	124.227		133.005	112.209	139.555	230.84	110.709	38.4463	64.7498
SACE_1717	hypothetical_protein		212.681	285.664	138.578	207.132	174.778	265.655	207.218		200.71	410.549	141.011	298.624	200.969	306.72	187.515
SACE_1718	DeoR_family_transcriptional_regulator		145.876	145.93	58.6443	87.4368	117.738	157.746	55.8362		144.471	252.304	59.6929	121.184	135.241	156.456	53.4107
SACE_1719	possible_lipoprotein		538.993	436.594	620.399	543.222	448.763	519.696	506.721		535.684	548.02	487.609	550.985	461.053	550.79	392.996
SACE_1720	hypothetical_protein		425.433	380.85	730.057	712.665	563.987	619.719	496.666		481.441	522.027	675.665	905.524	663.276	796.284	487.504
SACE_1721	hypothetical_protein		159.792	148.519	374.852	294.792	252.249	226.008	319.006		243.909	266.52	458.85	513.734	388.272	281.675	461.879
SACE_1722	hypothetical_protein		467.727	226.948	589.379	410.647	392.916	398.68	3071.18		380.224	381.163	344.876	397.582	319.745	414.139	2396.32
SACE_1723	hypothetical_protein		350.749	364.957	583.336	381.761	396.536	602.588	2368.52		336.457	511.239	499.07	445.048	445.439	799.298	2022.98
SACE_1724	secreted_protein		218.645	232.015	54.4815	109.376	178.06	203.484	158.332		262.265	341.595	49.4627	144.646	214.635	259.495	149.787
SACE_1725	putative_transporter		351.977	306.016	176.089	202.131	263.982	271.291	121.331		384.192	393.137	175.735	295.554	338.636	324.244	105.929
SACE_1726	putative_pyridoxal_phosphate_dependent_enzyme		171.99	237.17	60.4768	124.808	177.498	155.207	110.598		185.017	311.619	49.9054	157.845	179.587	175.663	89.7648
SACE_1727	hypothetical_protein		478.696	569.591	689.349	404.072	851.721	547.191	1046.5		652.429	1268.27	819.01	732.223	1442.72	865.087	1603.03
SACE_1728	monooxygenase,_FAD_binding		255.834	268.65	211.108	208.901	238.41	201.819	313.971		305.342	421.634	225.868	294.724	312.325	243.637	314.42
SACE_1729	putative_transcriptional_regulator,_TetR_family		360.883	367.573	329.005	334.566	256.458	244.851	136.684		247.409	439.085	266.242	387.946	261.555	380.691	41.2932
SACE_1730	lhr_putative_ATP_dependent_DNA_helicase		156.426	181.333	263.722	215.272	132.41	294.249	481.375		177.014	265.09	263.54	268.695	161.715	347.485	493.74
SACE_1731	hypothetical_protein		238.874	243.381	1125.58	787.076	329.549	1741.4	724.375		284.546	396.061	1252.25	1215.01	473.131	2475.9	834.077
SACE_1732	hypothetical_protein		257.106	254.769	298.033	299.419	214.393	318.347	289.797		299.161	361.143	261.662	331.233	252.82	385.683	265.457
SACE_1733	hypothetical_protein		0	0	0	448.367	0	0	0		0	10023.7	248.635	1679.13	0	0	0
SACE_1734	hypothetical_protein		0	0	471.639	567.791	236.722	0	0		0	0	331.26	1174.93	186.152	0	685.529
SACE_1735	hypothetical_protein		168.272	375.752	167.275	251.681	197.054	267.012	174.88		191.851	553.62	152.675	378.863	251.215	345.706	184.75
SACE_1736	recA_DNA_recombination/repair		3574.65	1302.5	5753.88	2605.56	2745.41	2643.56	16250.4		4559.49	1573.43	4742.87	2962.9	3107.96	2742.9	16087.7
SACE_1737	regulatory_protein_RecX		361.767	216.522	377.252	225.453	343.746	195.254	1282.61		334.463	257.901	320.041	324.194	386.469	281.255	1431.28
SACE_1738	phosphatase		455.277	407.3	788.627	390.42	525.722	462.348	1804.81		558.344	578.065	728.633	602.111	702.377	590.804	2014.95
SACE_1739	kdgA_KHG/KDPG_aldolase		683.406	2026.96	5771.57	1740.72	2638.4	7085.34	467.191		717.345	2900.14	4757.64	2257.18	2947.27	9154.85	488.745
SACE_1740	edd_phosphogluconate_dehydratase		935.563	3235.11	8235.13	1446.14	4306.5	10304.4	685.533		1180.2	4495.98	7107.55	1667.03	4501.5	12510	675.131
SACE_1741	hypothetical_protein		398.302	335.818	1150.11	822.312	435.387	454.949	556.797		513.041	493.585	1156.82	1078.41	526.126	719.828	632.269
SACE_1742	protein_of_unknown_function_Mtu_121		97.1822	163.589	255.9	207.668	190.454	275.862	119.344		124.945	259.954	188.354	256.569	213.644	398.579	89.587
SACE_1743	gluD_glutamate_permease		379.497	682.841	2487.88	709.771	1086.37	946.346	623.448		763.21	1037.27	2738.5	1102.42	1549.46	1403.31	743.511
SACE_1744	amino_acid_ABC_transporter,_permease_protein		525.462	914.343	3271	705.042	1303.02	893.043	640.078		526.367	1214.04	2927.27	998.167	1622.25	866.893	567.852
SACE_1745	gluB1_putative_glutamate_binding_protein		1558.86	2803.17	10818.3	1853.08	5075.63	6402.45	2150.71		2009.46	3566.75	9530.96	2143.85	6356.16	7365.61	2196.85
SACE_1746	putative_glutamate_ABC_transporter_ATP_binding_protein		615.287	551.733	2604.11	811.316	1271.19	1245.02	487.744		383.542	592.561	1706.28	802.939	983.478	1308.98	332.854
SACE_1747	hypothetical_protein		0	617.559	1348.13	643.39	516.158	0	0		0	0	252.627	864.637	1176.42	0	0
SACE_1748	methylase_of_isopentenylated_A37_derivatives_in_tRNA		367.517	495.542	1198.71	525.229	741.426	524.899	922.779		543.797	727.248	1125.02	662.67	928.433	626.386	895.028
SACE_1749	hypothetical_protein		773.656	481.855	1189.66	1032.15	443.927	796.627	917.691		1011.52	753.627	1166.92	1564.38	559.294	1263.08	1173.7
SACE_1750	hypothetical_protein		603.939	482.574	1774.96	917.121	881.005	1234.77	1051.03		696.892	706.552	1542.05	1120.66	1041.52	1459.11	955.431
SACE_1751	hypothetical_protein		90.8108	61.5984	129.804	121.541	131.115	134.785	0		12.3672	45.7586	77.0458	78.5798	56.2406	129.747	83.6836
SACE_1752	miaA_tRNA_delta(2)_isopentenylpyrophosphate_transferase		165.178	225.203	255.712	215.293	200.879	373.979	130.021		207.572	286.928	224.315	249.687	200.001	479.731	161.59
SACE_1753	dapF_diaminopimelate_epimerase		277.384	264.899	686.232	521.426	340.985	369.177	413.803		277.507	346.268	650.155	666.02	346.249	476.26	407.916
SACE_1754	hflX_GTP_binding_protein		1706.22	1406.76	5396.96	4042.45	2689.94	2359.92	2863.1		2422.53	1935.95	5370.39	4943.46	3367.31	2799.89	3168.41
SACE_1755	hypothetical_protein		512.254	512.511	1390.11	1214.83	639.297	490.228	710.156		519.939	762.856	1296.32	1660.83	781.063	599.22	649.867
SACE_1756	tpase1_transposase,_ISlxx1		41.316	42.0379	31.0047	35.9094	29.1782	0	0		825.966	334.645	188.366	349.551	298.399	178.044	205.985
SACE_1757	IS1533_transposase		0	210.076	97.1052	155.928	85.2923	0	0		134.437	337.493	63.5674	198.961	118.432	74.3077	64.4155
SACE_1758	transposase_for_IS3508i										2951.16	1123.75	874.45	1244.75	1224.25	560.479	1241.43
SACE_1759	transposase		208.487	179.369	70.9276	245.444	140.901	118.753	169.483		702.669	513.387	129.954	703.077	380.82	308.828	341.219
SACE_1760	SOS_response_transcriptional_repressor,_LexA		1142.37	809.916	3258.17	1740.16	1485.9	1295.38	3792.4		1327.19	1178.6	3006.84	2145.03	1803.91	1673.47	3893.09
SACE_1761	hypothetical_protein		1241.58	875.799	1704.19	912.736	682.673	651.562	1564.31		1061.33	1544.91	1133.52	1555.49	651.78	1144.41	1686.83
SACE_1763	ribonucleotide_reductase_regulator_NrdR_like_protein		1868.32	1136.99	4996.58	1581.75	1888.18	3014.35	7574.65		2756.18	1757.09	4048.9	2070.33	2351.03	4329.65	8102.42
SACE_1764	ribonucleoside_diphosphate_reductase,_B12_dependent		3714.02	2685.1	9938.84	1764.28	5587.67	10792.9	33678.9		4721.36	3329.16	8552.25	1959	6376.21	12296.9	32265.8
SACE_1765	erythromycin_esterase		438.663	342.991	212.662	299.972	314.981	369.481	617.582		559.403	451.623	190.551	397.926	338.926	485.621	644.758
SACE_1766	hypothetical_protein		0	217.748	0	61.6653	158.113	0	0		0	667.968	177.155	127.358	0	0	0
SACE_1767	hypothetical_protein		232.352	276.308	445.914	353.348	342.171	637.719	489.879		350.238	459.056	394.833	423.79	484.961	846.09	472.789
SACE_1768	putative_ECF_family_RNA_polymerase_sigma_factor		237.968	233.246	370.963	281.094	221.441	334.088	340.055		241.86	323.86	315.256	384.662	255.996	379.988	322.558
SACE_1769	hypothetical_protein		397.484	260.438	506.858	437.151	340.793	621.012	274.036		431.885	372.571	408.568	456.105	405.254	626.889	204.193
SACE_1770	membrane_protein		158.213	227.262	973.14	896.956	307.266	792.536	388.583		35.8236	361.725	600.537	920.75	251.705	651.978	123.623
SACE_1771	pepX_x_prolyl_dipeptidyl_aminopeptidase		397.526	506.55	2248.13	839.304	830.752	2421	987.491		455.6	726.367	2097.98	1070.85	983.527	3144.26	944.149
SACE_1772	hypothetical_protein		273.595	250.189	509.678	332.119	323.509	501.942	368.532		253.909	316.635	433.163	395.38	317.406	545.642	294.644
SACE_1773	hypothetical_protein		453.857	254.879	206.526	268.277	324.615	197.79	314.792		446.278	292.555	125.93	270.768	257.805	266.179	162.959
SACE_1774	galE_UDP_glucose_4_epimerase		303.255	593.124	1522.18	424.393	777.113	988.621	2016.82		378.134	825.33	1375.25	591.627	971.36	1246.23	2266.59
SACE_1775	galK_galactokinase		259.156	393.292	1245.18	392.085	647.194	1006.99	1534.27		317.606	577.616	1155.44	506.507	733.75	1279.12	1379.77
SACE_1776	iron_(metal)_dependent_repressor,_DtxR_family		1375.35	1120.35	4588.61	1481.22	2514.09	3907.36	7880.47		2249.89	1719.22	4467.43	1988.45	3361.16	4698.5	8298.05
SACE_1777	sseA_3_mercaptopyruvate_sulfurtransferase		148.92	243.327	433.445	312.279	250.305	762.564	425.611		140.223	413.524	370.487	419.509	275.665	1127.68	317.693
SACE_1779	acuC_acetoin_dehydrogenase		285.408	586.572	665.13	393.617	497.39	793.787	482.356		343.596	916.928	677.193	547.523	626.403	1113.25	519.436
SACE_1780	possible_acetyl_CoA_synthetase		146.856	208.92	379.056	291.715	232.422	387.315	190.014		182.748	301.823	381.251	389.884	306.82	509.237	207.612
SACE_1781	alpha/beta_hydrolase_fold		322.444	262.056	465.75	267.577	353.16	418.132	575.963		390.215	356.764	415.624	337.17	434.175	474.41	608.941
SACE_1782	hypothetical_protein		264.128	539.462	1530.37	678.69	595.738	1440.71	1997.76		319.068	849.32	1698.31	1044.59	851.964	2211.64	2379.51
SACE_1783	hypothetical_protein		474.371	518.249	1246.29	326.335	868.195	1047.19	823.471		632.387	939.615	1193.27	485.135	1183.86	1707.15	1045.83
SACE_1784	fumB_fumarate_hydratase_class_I		279.13	317.881	412.652	255.648	358.096	307.632	391.161		329.848	427.849	335.027	323.591	416.175	307.171	380.452
SACE_1785	protein_tyrosine/serine_phosphatase		179.656	387.097	561.619	519.639	448.637	537.573	494.2		228.453	540.511	436.995	644.252	471.126	641.475	453.492
SACE_1786	sigB_RNA_polymerase_sigma_factor		2121.97	3838.88	16146.8	5780.99	11168.8	11190.7	15328.5		2700.5	4784.87	12863.6	6172.75	11710.3	11844.2	13939.9
SACE_1787	D_tyrosyl_tRNA(Tyr)_deacylase		4615.9	500.966	1781.44	687.857	1043.15	767.324	1758.96		0	91.6752	109.486	126.319	100.978	367.095	206.257
SACE_1788	probable_rRNA/tRNA_methylase		154.925	120.946	112.65	149.041	135.099	200.953	219.582		171.927	207.78	116.352	208.217	162.45	283.049	272.598
SACE_1789	hypothetical_protein		0	226.657	169.159	100.443	0	0	0		0	0	76.0957	161.762	393.787	0	0
SACE_1790	HhH_GPD		567.206	356.455	817.852	448.197	563.472	429.354	430.595		994.296	537.527	719.899	573.393	600.558	621.06	374.062
SACE_1791	plsC_1_acylglycerol_3_phosphate_O_acyltransferase		958.477	722.814	1906.06	1218.48	861.914	1443.95	1647.87		752.436	775.192	1039.64	1164.75	743.882	1559.35	1267.43
SACE_1792	hypothetical_protein		2798.74	2238.38	6667.05	7913.21	3317.07	6116.99	8689.49		5479.41	5027.24	8826.6	17082.1	6287.16	12677.6	15099.7
SACE_1793	hypothetical_protein		8397.59	2516.01	14342.8	11332.2	7636.02	6438.53	6612.47		17690	8385.91	15477.9	31233.1	15862.8	15085.6	10766
SACE_1794	ribonuclease_BN		479.561	489.21	1128.76	659.419	533.489	442.188	602.66		608.571	710.032	984.592	742.46	661.976	482.483	612.243
SACE_1795	type_III_restriction_enzyme,_res_subunit		408.193	273.626	688.183	456.555	338.241	260.199	363.286		429.917	406.511	628.727	550.464	407.033	282.426	331.658
SACE_1796	secreted_protein		307.667	349.444	273.837	256.458	282.971	299.479	198.1		350.224	415.059	243.665	309.377	317.511	378.147	184.131
SACE_1797	csd_cysteine_desulfurase		240.399	407.964	994.838	361.109	379.815	503.955	357.209		281.357	516.38	922.008	414.219	461.6	640.571	328.688
SACE_1798	hypothetical_protein		7505.14	3844.75	23176.5	15632	9203.9	11720.2	16010.9		2631.61	7069.52	6024.8	17194.4	5832.38	16208.9	2888.42
SACE_1800	hypothetical_protein		134.257	236.871	262.826	242.665	204.47	233.924	198.108		116.016	292.455	168.406	250.609	133.951	281.723	149.809
SACE_1801	sigA_RNA_polymerase_major_sigma_factor		2019.28	2450.8	15676.7	3020.18	6640.85	5495.59	6832.29		2579.44	3063.66	12579.6	3280.31	6971.84	5871	6336.58
SACE_1802	ppgK_polyphosphate_glucokinase		2034.6	1032.37	4779.23	3645.94	1961.6	2807.52	2685.4		2828.95	1302.23	4416.72	4404.32	2336.41	3440.57	2630.3
SACE_1803	suhB_putative_myo_inositol_1(or_4)_monophosphatase		191.386	210.767	794.023	884.89	407.285	545.401	307.675		264.607	291.506	846.85	1206.22	556.505	747.036	340.425
SACE_1804	probable_secreted_alanine_rich_protein		452.867	465.505	1742.43	1026.25	722.978	828.796	905.407		578.485	703.704	1530.21	1332.51	932.663	934.736	941.42
SACE_1805	hypothetical_protein		4182	1333.37	7466.55	5339.45	3196.31	4385.58	3106.71		7071.44	2706.65	5846.76	6730.14	4390.09	5831.56	2701.29
SACE_1806	hypothetical_protein		861.899	742.096	1968.47	1820.54	1034.97	1381.44	1589.41		1115	1055.77	1749.47	2407.67	1312.39	1917.87	1561.24
SACE_1807	hypothetical_protein		0	588.881	1880.94	966.314	705.495	1322.43	1180.38		0	0	511.567	1442.77	488.068	1529.36	704.305
SACE_1808	hypothetical_protein		450.212	511.48	2100.83	875.084	779.263	1946.35	1886.18		512.493	794.449	2142.94	1175.27	985.039	2766.59	2212.51
SACE_1809	nucleic_acid_binding,_OB_fold,_tRNA/helicase_type		1801.3	1526.48	7877.77	7796.99	3461.85	4832.54	7269.77		1884.6	2328.28	5976.26	10208.4	4334.79	6029.02	7836.49
SACE_1810	probable_conserved_integral_membrane_alanine_and_leucine_rich_protein		1386.31	898.535	5608.84	4283.45	1999.48	2214.87	3677.52		2203.47	1334.42	6076.36	6133.27	2814.74	3098.52	4563.08
SACE_1811	trkA_trk_system_potassium_uptake_protein		349.746	342.537	1122.27	351.755	516.45	431.803	397.556		558.506	545.936	1108.93	484.096	694.816	524.776	442.343
SACE_1812	Trk_system_potassium_uptake_protein_TrkA		341.114	446.753	1504.91	373.162	578.164	586.111	401.428		390.227	630.417	1343.53	459.155	714.646	688.862	279.191
SACE_1813	amino_acid_permease_associated_region		431.251	429.403	474.885	356.155	422.847	288.945	356.506		639.33	594.632	516.531	482.997	554.067	347.935	359.22
SACE_1814	23S_rRNA_methyltransferase/RumA		84.8463	46.071	100.19	76.3254	100.951	87.7325	0		54.3465	53.8541	94.2612	79.6239	85.3373	67.5759	7.07073
SACE_1815	dxs_1_deoxyxylulose_5_phosphate_synthase		792.01	891.994	4028.14	1535.08	2286.39	1787.9	3344.1		1089.67	1310.76	3960.84	1915.59	2806.69	2179.87	3473.6
SACE_1816	hypothetical_protein		194.433	299.239	160.796	246.446	338.965	316.619	178.613		166.063	434.521	109.393	212.558	423.509	477.825	144.418
SACE_1817	two_component_system_response_regulator		527.021	525.565	1102.34	849.369	529.103	418.688	453.762		672.436	725.695	1121.63	1157.19	623.603	630.796	478.833
SACE_1818	cutS_two_component_sensor_(kinase)		102.908	103.474	236.823	243.717	125.325	122.192	159.309		137.35	158.612	276.256	308.946	164.17	167.828	157.828
SACE_1819	hypothetical_protein		144.642	165.271	241.052	113.481	196.87	152.231	270.11		192.924	273.412	229.032	136.281	268.134	81.8092	125.367
SACE_1820	transcriptional_regulator		169.707	207.207	89.1474	145.63	185.369	120.906	111.151		159.301	252.038	69.9179	183.607	194.614	186.436	88.4542
SACE_1821	hypothetical_protein		333.708	377.933	85.8985	324.785	325.619	187.954	174.871		238.66	449.748	85.4163	307.802	439.146	211.266	224.387
SACE_1822	cotA,_pig_spore_coat_protein_(outer)		286.479	261.305	72.2192	239.529	232.467	208.527	147.673		302.781	378.464	66.273	289.636	242.794	244.639	118.231
SACE_1823	probable_fatty_acid_oxidation_complex_alpha_subunit		390.639	375.754	320.882	230.572	395.128	263.79	566.286		527.684	475.936	305.044	284.263	487.206	295.074	572.987
SACE_1824	acetyl_coa_acetyltransferase_(thiolase)		344.723	247.721	145.087	148.795	300.826	228.532	483.226		425.935	349.598	141.057	176.043	330.839	250.428	468.546
SACE_1826	tpase1_transposase,_ISlxx1										717.52	303.952	131.016	324.497	282.844	181.385	169.219
SACE_1827	IS1533_transposase										0	246.909	39.3391	318.815	215.315	256.335	117.893
SACE_1828	IS21_family_transposase										1124.78	828.565	248.388	876.504	498.456	378.502	342.645
SACE_1830	possible_transcriptional_regulator,_AraC_family		194.68	213.691	125.223	175.635	176.399	157.016	170.592		115.31	186.395	111.212	160.199	163.974	156.257	119.854
SACE_1831	hypothetical_protein		208.07	313.111	197.567	203.038	338.669	494.122	469.004		247.581	396.363	203.586	270.564	415.537	413.617	500.556
SACE_1832	putative_ribonuclease_D_(partial_match)		288.068	300.805	1512.56	1069.61	767.587	1382.75	1386.75		312.498	510.063	1417.33	1357.97	967.491	1890.57	1191.19
SACE_1833	two_component_system_response_regulator		5379.32	5323.82	24608.9	23268.1	12933.6	23102.6	26010.9		6767.84	8007.44	22245	29954.6	15178.9	31227.6	26527.3
SACE_1835	hypothetical_protein		77.5755	133.718	262.799	291.348	169.469	267.126	0		153.733	255.002	287.794	447.918	244.994	397.618	47.4257
SACE_1836	hemE_uroporphyrinogen_decarboxylase_(partial_match)		168.443	102.235	354.033	189.063	239.926	354.943	601.757		208.379	167.073	348.831	264.934	308.57	489.487	607.427
SACE_1837	hemG_protoporphyrinogen_oxidase		54.411	57.3157	195.992	156.259	106.568	161.518	139.307		67.4874	93.8587	223.45	240.081	148.685	244.594	153.993
SACE_1838	chlorite_dismutase		788.308	761.314	2973.43	1670.11	1859.33	2112.88	3814.19		1060.15	1162.57	2897.47	2242.73	2429.91	3148.06	4083.93
SACE_1839	putative_maleate_cis_trans_isomerase		198.169	219.523	237.651	130.997	130.937	173.487	167.989		201.064	315.53	211.772	175.698	153.016	246.914	188.246
SACE_1840	transcriptional_regulator,_MarR_family		130.452	149.909	96.4967	115.457	151.09	185.878	0		19.5219	40.7307	39.7453	88.9397	140.686	221.378	95.0424
SACE_1841	antibiotic_biosynthesis_monooxygenase		142.791	237.158	97.5873	127.165	176.473	190.743	286.942		69.8493	180.469	92.3099	127.812	142.326	177.603	218.069
SACE_1842	acetyltransferase		118.187	123.789	304.083	283.929	116.852	157.876	299.072		150.176	189.49	328.495	398.503	168.657	162.478	364.905
SACE_1843	adhA_NADP_dependent_alcohol_dehydrogenase		182.933	213.058	151.059	210.258	188.549	220.149	304.684		216.434	280.94	160.698	263	228.454	291.758	291.522
SACE_1844	transcriptional_regulator,_XRE_family		271.171	364.608	557.751	307.094	372.324	365.043	698.404		274.598	511.273	512.455	394.82	383.091	565.105	546.017
SACE_1845	msrB_peptide_methionine_sulfoxide_reductase		868.208	928.202	2076.08	876.696	1415.38	1912.29	1645.53		732.778	1444.42	1877.18	1316.08	1821.79	3249.46	1464.65
SACE_1846	hypothetical_protein		133.626	205.654	331.526	204.704	226.486	220.999	170.491		117.453	547.268	284.146	446.016	256.59	461.845	323.285
SACE_1847	ROK_family_transcriptional_regulator		0	55.9565	25.7341	37.1182	51.1554	78.7586	41.3738		14.9042	110.387	29.9165	58.8579	68.556	108.382	53.3225
SACE_1848	yfbT_predicted_hydrolase_or_phosphatase		115.816	152.02	141.285	120.558	148.917	199.165	99.8707		114.333	214.628	115.798	138.953	105.929	222.859	63.5616
SACE_1849	possible_DNA_ligase_(ATP)		258.898	314.428	402.595	424.398	349.855	300.357	262.096		252.153	409.848	350.752	528.086	381.36	357.169	225.492
SACE_1850	hypothetical_protein		355.144	399.234	204.39	272.726	436.062	174.188	242.287		472.974	473.736	189.218	330.304	559.258	195.361	303.68
SACE_1851	hypothetical_protein		174.565	327.595	206.459	296.137	238.61	300.887	120.703		319.293	513.647	198.862	421.578	316.997	486.001	199.197
SACE_1852	hypothetical_protein		121.011	223.487	191.257	353.998	212.918	234.004	240.857		198.924	316.908	215.178	513.221	303.819	348.358	267.736
SACE_1853	hypothetical_protein		174.705	232.13	202.274	159.114	246.76	388.956	0		155.59	417.551	117.193	226.959	304.415	849.685	90.9567
SACE_1854	hypothetical_protein		77.9833	145.623	52.6689	126.297	112.35	173.619	104.473		63.8066	194.937	42.0266	151.673	138.696	277.444	113.262
SACE_1855	possible_transmembrane_protein		345.095	381.312	377.782	310.984	271.833	330.962	207.45		335.312	440.075	230.24	362.78	282.918	342.293	164.55
SACE_1856	ard_phosphotransferase_(aminonucleoside_antibiotic_resistance)		200.574	331.327	1048.24	522.244	546.766	1143.17	197.05		311.834	579.652	1101.41	815.176	657.662	1703.06	243.144
SACE_1857	slpD_proteinase_(secreted_protein)		111.142	119.736	373.695	195.67	157.933	104.976	144.383		116.112	193.23	367.168	246.456	179.845	128.7	156.381
SACE_1858	transporter,_EamA_family		455.985	432.542	1191.65	861.089	537.925	515.894	799.131		576.666	692.162	1243.11	1323.72	803.35	742.813	969.126
SACE_1859	hypothetical_protein		160.652	167.187	567.29	314.256	157.449	548.912	163.979		104.354	186.07	476.742	333.959	146.975	674.923	107.571
SACE_1860	2_dehydropantoate_2_reductase		115.049	169.497	438.321	207.787	173.333	420.332	258.198		140.044	278.604	458.58	303.421	231.354	615.811	303.904
SACE_1861	putative_ATP_dependent_DNA_ligase		158.138	207.112	191.47	168.418	212.85	236.096	157.852		168.648	293.097	171.748	205.681	234.648	364.658	150.165
SACE_1862	hypothetical_protein		421.606	432.632	668.727	457.417	417.156	510.226	356.008		434.966	600.719	648.681	563.406	493.35	687.263	359.453
SACE_1863	hypothetical_protein		129.446	96.8101	320.779	215.476	110.394	256.357	122.82		53.6263	95.3763	191.948	208.805	77.5913	264.004	109.126
SACE_1864	hypothetical_protein		208.907	89.4724	383.151	245.405	155.561	260.458	0		141.588	143.046	139.611	284.97	138.953	95.1349	72.8047
SACE_1865	hypothetical_protein		0	188.367	304.378	237.804	151.847	0	0		0	644.529	243.721	554.39	85.7382	807.658	0
SACE_1866	hypothetical_protein		0	0	152.894	119.592	73.8619	0	212.294		124.194	186.117	0	139.513	29.9097	0	82.2659
SACE_1867	hypothetical_protein		520.436	654.125	1210.28	1028.41	559.796	1265.63	1108.4		794.064	1212.55	1091.56	1467.07	550.897	2257.21	1370.55
SACE_1868	stress_like_protein		657.805	461.016	1436.55	1199.3	914.124	1001.54	833.869		721.724	560.789	835.577	1145.35	845.91	1019.29	731.813
SACE_1869	hypothetical_protein		95.6451	78.8211	73.9187	106.447	106.659	128.971	105.113		97.5497	84.0425	59.6502	88.9317	48.6055	78.3855	37.8147
SACE_1870	sigT_putative_RNA_polymerase_sigma_factor		217.407	252.224	365.303	273.842	358.296	335.147	463.678		237.038	373.942	323.678	319.357	415.612	379.977	534.566
SACE_1871	ribD_5_amino_6_(5_phosphoribosylamino)uracil_reductase		344.029	294.178	520.726	587.826	313.467	452.382	505.611		442.757	301.017	471.397	761.547	359.433	506.928	533.29
SACE_1872	ATP/GTP_binding_integral_membrane_protein		335.838	291.984	693.536	648.941	429.413	427.255	938.17		439.885	408.094	682.768	922.089	534.447	570.523	1018.47
SACE_1873	monooxygenase,_FAD_binding		120.975	199.471	78.459	152.596	162.642	174.442	73.8732		128.873	249.605	72.4385	200.309	202.066	223.526	57.417
SACE_1874	TetR_family_transcriptional_regulator		170.947	251.3	251.203	187.762	171.546	243.914	100.563		212.152	380.805	214.055	252.348	241.921	325.848	99.3248
SACE_1875	rocD_ornithine_oxo_acid_transaminase		226.777	223.036	88.0468	131.751	226.236	265.634	186.117		288.092	312.977	76.2647	169.176	282.103	305.79	178.627
SACE_1876	secreted_protein		361.706	365.488	526.289	619.464	429.85	444.296	458.949		320.97	442.975	433.402	702.074	455.625	473.029	393.271
SACE_1877	hypothetical_protein		525.559	531.247	776.268	524.695	417.899	346.691	660.618		189.728	719.265	194.349	820.156	99.8255	499.655	335.038
SACE_1878	hypothetical_protein		496.027	280.949	516.198	486.063	346.317	538.7	360.172		632.782	384.119	583.165	681.207	480.512	785.048	369.162
SACE_1879	hypothetical_protein		276.918	321.12	588.169	354.771	382.982	259.452	334.914		329.194	434.6	504.996	414.234	420.72	312.469	320.726
SACE_1880	glyoxalase/bleomycin_resistance_protein/dioxygenase		128.157	155.022	123.65	235.818	139.095	216.244	475.909		153.074	248.553	115.214	332.128	210.412	254.03	544.994
SACE_1881	ABC_transporter_protein,_ATP_binding_component		223.733	225.022	215.823	234.284	193.803	159.072	232.458		259.261	286.455	174.518	286.089	201.159	205.432	222.14
SACE_1882	inner_membrane_translocator		243.097	329.931	203.517	279.741	280.205	227.664	109.984		380.597	452.892	227.021	376.531	375.137	302.095	68.8392
SACE_1883	binding_protein/LacI_transcriptional_regulator		389.648	339.158	396.695	303.059	368.847	220.609	354.916		512.14	433.857	365.652	362.669	453.905	205.37	345.298
SACE_1884	antibiotic_resistance_macrolide_glycosyltransferase		115.436	134.53	152.705	131.818	194.425	186.205	182.853		149.487	193.211	154.601	174.602	259.405	259.182	185.702
SACE_1885	putative_integral_membrane_protein		154.759	242.776	193.851	166.315	197.88	210.356	87.2958		92.6191	280.618	169.574	141.019	211.81	213.755	96.118
SACE_1886	phenylacetic_acid_degradation_related_protein		502.241	477.834	641.913	511.654	427.474	697.041	302.925		340.793	371.358	314.542	473.877	382.621	539.863	56.9955
SACE_1887	bcpB_bacterioferritin_comigratory_protein		284.077	399.375	758.115	359.589	590.764	699.74	539.818		287.537	477.23	581.252	443.335	644.56	1096.55	560.636
SACE_1888	putative_conserved_alanine_rich_lipoprotein_LppW		105.515	142.905	116.349	114.699	137.963	144.976	91.5453		120.623	184.929	75.8745	104.639	165.291	174.653	56.3953
SACE_1889	hypothetical_protein		259.277	240.798	224.281	345.41	257.612	214.974	327.386		148.699	266.872	170.811	336.541	269.85	238.281	255.45
SACE_1890	putative_secreted_sugar_binding_protein		124.577	253.041	108.928	153.119	159.461	156.011	66.0618		182.421	365.7	94.0704	216.001	203.648	140.811	64.8197
SACE_1891	putative_transmembrane_sugar_transport_protein		537.579	499.472	277.297	503.552	463.771	310.689	153.22		692.746	762.771	263.889	723.222	607.489	419.148	170.433
SACE_1892	putative_transmembrane_sugar_transport_protein		621.97	487.35	301.571	344.891	452.279	295.384	304.786		1053.94	684.968	308.857	517.669	599.45	428.595	397.048
SACE_1893	hypothetical_protein		327.875	276.602	123.86	285.543	209.499	215.514	185.925		405.795	363.245	125.917	369.598	258.266	278.697	197.989
SACE_1895	transcriptional_regulator,_XRE_family		260.872	323.423	227.728	237.227	266.699	182.536	105.4		291.6	398.762	144.311	296.829	298.547	267.329	103.189
SACE_1896	Putative_regulator		1342.45	752.523	2190.33	3001.32	869.445	1778.69	1345.18		2454.08	3488.18	2098.97	8018.38	1087.47	5676.38	1976.82
SACE_1897	afsR_regulatory_protein		288.389	331.401	115.009	237.151	218.33	252.714	212.234		330.316	457.089	103.774	298.362	256.221	320.482	182.903
SACE_1898	putative_dioxygenase		73.8719	106.112	76.3654	125.762	174.396	145.67	141.378		68.7256	148.902	55.2119	157.33	211.443	148.414	134.879
SACE_1899	putative_HTH_type_transcriptional_regulator		294.117	323.544	136.499	287.942	252.409	185.668	99.7525		410.526	435.118	138.832	408.621	300.886	226.738	94.026
SACE_1900	low_temperature_requirement_A		245.924	362.469	92.1597	336.125	241.637	137.117	126.054		318.526	521.884	107.501	481.495	320.225	180.285	125.695
SACE_1901	hypothetical_protein		216.503	231.831	194.964	218.867	206.83	224.356	196.879		256.799	366.425	131.238	255.302	224.443	309.163	124.75
SACE_1902	fadB2_3_hydroxyacyl_CoA_dehydrogenase		493.805	496.96	1182.28	385.081	912.738	716.638	1067.18		835.56	713.701	1199.38	502.634	1171.63	899.15	1219.1
SACE_1903	response_regulator_receiver_and_ANTAR_domain_protein		137.72	210.189	420.778	254.4	245.097	367.937	344.401		175.038	390.549	432.5	378.064	357.066	532.421	371.66
SACE_1904	alpha/beta_hydrolase		146.729	252.004	139.518	113.393	169.402	102.263	176.629		187.716	292.734	99.8102	109.714	183.87	59.9133	137.47
SACE_1905	alcohol_dehydrogenase,_zinc_binding_domain_protein		173.566	293.836	95.693	137.134	204.526	198.73	225.879		173.918	387.099	89.1552	184.414	235.456	201.358	205.317
SACE_1906	transcriptional_regulator,_TetR_family		657.013	577.117	565.503	870.009	552.79	479.866	894.963		935.207	978.176	579.071	1333.97	740.628	865.86	998.844
SACE_1907	probable_sugar_efflux_transporter,_MFS_superfamily		166.389	198.655	58.3777	86.1823	166.037	103.916	69.478		221.189	291.812	66.1472	125.211	222.404	170.36	100.012
SACE_1908	transcriptional_regulator,_MarR_family		294.44	511.057	883.826	739.346	460.933	579.052	799.869		273.705	710.918	706.885	942.522	517.495	577.606	807.249
SACE_1909	transcriptional_regulator,_GntR_family		133.081	269.364	355.373	238.44	200.5	323.22	136.865		133.096	373.791	358.287	315.343	243.912	456.398	151.915
SACE_1910	L_carnitine_dehydratase/bile_acid_inducible_protein_F		221.909	306.008	396.811	268.932	278.329	177.858	229.902		311.848	423.233	389.626	341.585	339.625	208.191	247.148
SACE_1911	fadE7_glutaryl_CoA_dehydrogenase		252.826	322.815	778.37	593.912	332.073	142.404	486.346		331.696	509.953	732.537	790.855	425.015	163.534	548.973
SACE_1912	aprA_putative_alkaline_serine_protease		181.553	247.142	286.516	209.17	245.698	195.521	109.356		254.892	369.247	258.357	279.124	324.805	266.612	122.375
SACE_1913	fabG3_3_oxoacyl_[acyl_carrier_protein]_reductase		393.997	398.169	372.294	400.274	330.944	484.39	591.668		609.059	498.954	358.144	512.435	375.562	544.831	617.286
SACE_1914	probable_amidase		221.897	280.143	306.646	262.169	298.725	336.553	272.498		299.293	390.876	301.068	365.383	358.144	447.371	260.63
SACE_1915	major_facilitator_superfamily_MFS_1		296.649	325.194	582.478	563.441	443.991	537.627	511.293		496.697	488.406	630.567	803.124	707.803	905.304	668.203
SACE_1916	major_facilitator_superfamily_MFS_1		101.766	130.953	46.3665	81.909	155.717	128.389	98.4636		134.531	220.852	44.3789	136.21	212.81	291.964	124.65
SACE_1917	hypothetical_protein		243.954	261.65	133.903	198.294	259.117	260.703	342.799		256.841	318.46	120.902	249.6	304.012	315.289	256.015
SACE_1918	two_component_system_sensor_kinase		320.171	267.496	319.421	302.51	221.497	333.618	213.977		385.904	372.588	273.181	390.391	273.852	451.914	196.878
SACE_1919	two_component_system_response_regulator		105.195	153.803	205.408	142.11	161.317	133.829	0		160.201	272.468	172.854	203.323	176.583	168.193	95.735
SACE_1920	oxidoreductase,_Gfo/Idh/MocA_family		289.965	322.976	734.986	449.593	456.761	560.22	601.345		336.866	417.312	717.357	529.144	581.49	651.454	590.896
SACE_1921	fructose_6_phosphate_phosphoketolase		332.035	399.666	199.936	324.244	302.505	216.396	235.515		390.313	467.926	168.726	382.262	344.984	227.647	228.983
SACE_1922	ackA_acetate/propionate_kinase		132.678	204.52	44.218	129.628	166.228	134.126	84.2393		106.18	245.108	39.8539	168.58	177.889	138.251	74.2886
SACE_1923	hypothetical_protein		0	89.1989	41.8447	35.1846	40.0956	105.334	0		0	31.2832	15.3951	13.3871	18.6914	70.4241	51.2256
SACE_1924	hydrolase		237.506	199.411	178.59	168.302	192.773	262.153	322.664		200.557	298.275	136.943	206.433	214.75	355.764	288.471
SACE_1925	putative_transposase		571.847	370.758	682.697	413.15	489.02	285.342	1112.87		703.682	458.467	613.024	507.524	596.128	291.405	1209.54
SACE_1926	hypothetical_protein		43.4969	75.4971	174.864	109.421	104.442	167.855	135.968		41.5519	75.0716	149.137	119.267	116.062	129.689	106.765
SACE_1927	hypothetical_protein		538.538	444.279	534.799	366.515	328.728	577.722	1051.98		726.185	696.605	555.135	535.027	425.215	721.954	1220.92
SACE_1928	probable_ABC_transporter_system,_ATP_binding_protein		227.373	203.89	335.356	267.161	219.283	348.645	572.413		261.19	283.712	290.464	344.853	231.183	449.267	500.56
SACE_1929	hypothetical_protein		280.338	311.167	0	168.467	0	0	0		0	0	0	232.029	0	0	0
SACE_1930	hypothetical_protein										0	109.729	0	55.5111	0	0	158.891
SACE_1931	amidate_substrates_transporter_protein		461.176	746.001	408.882	558.748	622.043	288.599	467.546		800.328	1157.7	354.206	894.399	954.256	526.036	516.018
SACE_1932	formamidase		284.763	369.028	119.456	237.496	220.341	282.996	140.064		312.904	424.336	108.776	272.598	262.278	299.173	128.92
SACE_1933	hypothetical_protein		348.413	340.797	189.958	234.944	204.344	384.152	165.96		516.866	516.902	202.585	341.666	284.342	543.403	168.656
SACE_1934	putative_RNA_polymerase_sigma_factor		45.4112	65.2301	40.1632	46.07	72.1582	121.322	131.812		26.5392	80.7429	33.4071	58.7425	64.6766	115.949	104.591
SACE_1935	gcl_putative_glyoxylate_carboligase		150.387	246.881	127.134	167.894	226.573	227.037	133.034		214.656	307.099	113.711	200.937	245.581	254.088	123.403
SACE_1936	2_hydroxy_3_oxopropionate_reductase		141.598	243.652	117.644	165.97	161.666	173.387	216.043		217.77	352.014	144.343	235.236	232.792	214.684	244.17
SACE_1937	gltP1_sodium:dicarboxylate_symporter:_DAACS_family		377.774	428.867	201.562	241.539	366.87	220.149	211.457		326.398	486.218	201.835	254.346	417.387	215.393	177.093
SACE_1938	alkylhydroperoxidase_AhpD		487.108	227.402	152.743	427.092	144.482	314.498	0		516.013	355.741	91.7032	608.933	124.223	362.196	27.3215
SACE_1939	putative_cyclase		691.028	484.491	338.657	546.825	381.119	329.674	382.058		921.086	735.409	339.625	846.813	551.042	486.803	350.61
SACE_1940	lacZ2_beta_D_galactosidase_protein		187.779	213.027	114.608	142.466	168.781	250.839	213.448		203.934	318.611	108.724	187.96	207.076	294.865	196.079
SACE_1941	hypothetical_protein		406.232	700.942	2287.96	1095.61	878.861	2382.37	2867.12		547.403	1228.24	1828.28	1302.04	1024.26	3324.36	2908.62
SACE_1942	hypothetical_protein		0	463.169	2004.91	1136.79	425.071	2775.79	2111.86		0	0	259.557	2963.87	2280.01	12827.9	0
SACE_1943	hypothetical_protein		124.784	145.333	251.639	176.12	213.405	432.489	162.652		185.224	268.718	273.629	254.426	288.576	527.368	175.372
SACE_1944	D_isomer_specific_2_hydroxyacid_dehydrogenase_family_protein		568.416	369.732	1026.15	781.421	466.564	659.014	914.752		679.474	536.93	881.467	960.819	528.372	948.473	942.415
SACE_1945	metabolite_transporter,_MFS_superfamily		271.909	286.058	219.239	164.13	271.543	177.347	147.076		393.07	416.861	229.86	224.75	368.856	235.58	183.798
SACE_1946	putative_alcohol_dehydrogenase_(zinc_binding)		204.618	186.263	257.109	189.784	224.487	419.533	220.998		220.385	269.725	245.253	229.18	243.486	503.859	210.676
SACE_1947	luciferase_like		624.837	491.508	596.486	475.324	505.712	649.185	549.196		700.842	599.682	492.146	522.36	564.948	725.384	510.583
SACE_1948	probable_exopolyphosphatase		189.135	189.41	327.272	365.488	215.218	365.333	275.982		212.856	249.764	332.465	445.895	201.584	436.949	309.875
SACE_1949	putative_membrane_protein		573.747	900.46	2259.85	1122.2	1112.53	1261.6	1530.95		1081.57	1580.84	2370.59	1739.22	1588.35	1872.47	1968.09
SACE_1950	hypothetical_protein		119.052	165.98	211.713	171.54	174.088	268.17	175.127		102.661	342.766	217.539	237.223	207.106	398.661	184.124
SACE_1951	FAD_dependent_oxidoreductase		49.0575	62.8083	60.3661	71.2807	75.9186	155.757	171.447		32.6119	68.8145	50.078	81.1022	100.983	222.026	131.056
SACE_1952	putative_peptidase		166.657	184.531	187.596	243.028	200.084	401.957	179.853		222.998	298.314	216.389	367.369	223.914	538.347	186.643
SACE_1953	cvnA5_sensor_like_histidine_kinase		749.079	912.123	2416.29	649.843	1361.45	1147.83	2342.06		655.23	1075.48	1683.44	645.038	1364.31	1242.98	2050.15
SACE_1954	cvnB11_hypothetical_protein		1564.77	1090.79	3907.58	2507.21	2124.71	2295.17	3534.92		1905	1273.69	2995.62	3070.83	2095.07	2581.83	3358.83
SACE_1955	hypothetical_protein		1874.59	1051.34	3305.1	2002.76	1827.05	1396.72	3441.85		2172.41	1345.09	2083.87	1863.68	1991.57	1758.61	3100.55
SACE_1956	cvnD6_ATP/GTP_binding_protein		1983.66	929.282	2926.66	2174.75	1331.31	1549.05	3152.99		2685.03	1277.85	2631.75	2631.15	1591.56	1844.09	3500.18
SACE_1957	tryptophanase_2_(L_tryptophan_indole_lyase)		398.352	427.102	427.868	352.781	468.425	288.553	177.037		459.145	527.171	359.261	454.546	525.29	358.709	186.093
SACE_1958	hypothetical_protein		598.317	626.764	473.087	356.709	433.674	327.494	375.362		445.939	652.623	297.395	416.88	357.344	319.864	315.123
SACE_1960	hypothetical_protein		849.775	902.873	1657.86	1254.48	1091.14	725.491	1254.46		1313.02	1601.91	1405.86	2205.81	1340.77	958.49	1158.85
SACE_1961	regulator		756.086	1312.72	5726.04	1166.68	2600.17	2892.38	3076.91		789.824	1912.32	3576.53	1492.33	2668.81	4242.69	3629.1
SACE_1962	oxidoreductase		247.843	321.778	449.642	293.826	384.172	526.32	493.788		287.305	428.9	423.831	362.007	429.263	604.332	519.896
SACE_1963	hypothetical_protein		215.825	157.381	75.7864	135.005	141.221	152.977	135.717		259.164	224.232	74.6189	176.743	169.262	174.616	130.488
SACE_1964	hypothetical_protein										0	0	78.4859	0	419.535	0	0
SACE_1965	putative_DNA_binding_protein		435.029	486.026	377.537	634.988	382.326	774.826	234.353		512.643	821.212	358.298	1129.29	500.041	1104.61	236.485
SACE_1966	hypothetical_protein		259.195	218.736	168.805	159.677	168.405	173.118	173.619		194.332	275.751	126.532	156.987	174.548	170.574	144.668
SACE_1967	possible_protocatechuate_dioxygenase		424.981	303.079	136.679	285.544	250.249	218.55	203.144		375.41	360.494	115.911	317.593	268.498	220.573	184.357
SACE_1968	1_aminocyclopropane_1_carboxylate_deaminase		281.254	357.223	104.737	268.115	269.296	290.017	148.072		268.945	367.06	63.3502	276.646	259.87	281.653	49.267
SACE_1969	twin_arginine_translocation_pathway_signal		314.298	277.826	264.368	208.65	341.482	139.948	205.131		291.32	238.629	200.885	239.007	300.249	210.685	175.612
SACE_1970	hypothetical_protein		90.4417	129.913	0	109.764	90.0287	130.402	0		13.0883	183.262	5.89355	62.2044	86.6418	101.858	37.3767
SACE_1971	putative_dihydrodipicolinate_synthase		0	0	0	28.3025	90.3901	0	0		0	0	0	21.4126	53.8921	0	0
SACE_1972	hypothetical_protein		90.0629	171.749	83.8997	81.6893	125.027	0	83.2107		92.9736	246.875	65.069	94.22	154.765	57.2556	65.0502
SACE_1973	candidate_polysaccharide_lyase,_polysaccharide_lyase_family_14_protein		1342.74	785.555	2130.62	1547.59	964.601	855.255	1080.1		1419.35	1109.22	1693.91	1985.53	1181.3	1340.6	1034.02
SACE_1974	hypothetical_protein		657.707	553.82	1896.45	976.147	679.111	403.943	486.134		493.828	0	167.063	667.613	139.237	888.423	0
SACE_1975	two_component_system_response_regulator		416.214	402.521	237.83	563.372	179.499	371.366	231.639		199.926	381.44	167.524	468.813	130.117	277.397	139.435
SACE_1976	putative_two_component_system_sensor_kinase		195.275	235.295	296.727	258.437	206.287	182.05	215.653		198.799	306.097	287.108	312.27	249.215	198.119	222.867
SACE_1977	citM_Mg++_citrate_complex_transporter		162.44	265.518	130.907	102.853	187.769	116.393	83.3783		153.61	358.073	99.6711	142.838	213.104	153.635	101.871
SACE_1978	proline_dehydrogenase		89.8935	266.322	86.7326	144.637	214.261	220.149	115.411		124.542	422.672	77.8726	203.947	293.767	371.252	97.1974
SACE_1979	delta_1_pyrroline_5_carboxylate_dehydrogenase_precursor		377.308	363.193	227.588	325.423	400.689	365.288	265.67		490.585	518.215	229.712	447.396	493.314	442.981	289.909
SACE_1980	transcriptional_regulator,_CdaR		139.315	185.664	195.153	203.968	142.552	146.123	138.25		139.024	236.804	181.557	256.423	162.335	198.965	153.689
SACE_1981	protein_kinase/transcriptional_regulator,_LuxR_family		171.01	219.992	105.125	168.056	147.983	173.497	100.533		200.711	332.858	101.756	212.721	190.03	258.972	95.7394
SACE_1982	cholesterol_esterase		349.363	428.784	216.185	322.539	297.322	220.543	181.684		416.828	552.272	193.714	382.126	409.105	249.85	156.154
SACE_1983	integral_membrane_protein		140.459	109.527	67.1145	78.9948	72.5539	71.4769	71.6837		164.193	199.138	49.0946	113.439	87.7536	102.186	106.944
SACE_1984	hypothetical_protein		230.946	265.46	82.5455	263.133	238.959	98.1999	191.227		384.794	480.531	116.735	480.326	434.808	180.826	283.105
SACE_1985	hypothetical_protein		534.342	280.749	478.912	365.391	414.62	370.724	774.581		804.42	471.251	448.717	505.324	462.755	507.845	599.579
SACE_1986	coaA,_panK,_pantothenate_kinase		344.444	407.201	670.547	522.322	669.915	1216.11	1802.22		433.258	540.082	575.144	599.119	853.333	1384.22	1870.26
SACE_1987	amino_acid_permease_associated_region		333.589	495.572	963.319	331.417	706.266	515.974	752.678		530.964	704.728	940.726	462.803	926.073	671.307	864.839
SACE_1988	universal_stress_protein_UspA		96.0447	113.037	435.237	212.041	213.001	180.734	0		97.5787	131.418	306.104	235.82	181.379	78.5454	31.1472
SACE_1989	cya_adenylate_cyclase		184.72	222.591	271.914	239.948	207	220.422	161.783		310.576	338.059	303.884	306.557	274.488	291.051	159.895
SACE_1990	hypothetical_protein		223.044	133.495	0	137.884	0	0	0		0	0	0	172.434	0	0	0
SACE_1991	FAD_linked_oxidase_like_protein		676.899	626.014	1883.54	1055.37	993.275	1311.31	2047.19		758.24	858.312	1679.53	1323.04	1164.45	1641.35	2022.13
SACE_1992	cyclopropane_fatty_acyl_phospholipid_synthase		1005.59	889.246	2874.3	1491.95	1382.46	2097.01	3981.63		1239.76	1283.57	2544.93	1832.87	1656.02	2485.82	3988.41
SACE_1993	integral_membrane_protein		603.121	377.404	738.716	625.747	418.284	598.213	651.551		804.925	537.541	694.493	877.745	538.829	762.305	623.654
SACE_1994	rrmA_rRNA_guanine_N1_methyltransferase		107.207	135.879	281.918	201.95	137.172	258.338	191.498		40.8947	159.712	216.673	226.465	144.678	326.935	182.521
SACE_1995	putative_flavoprotein_monooxygenase_acting_on_aromatic_compound		71.2625	120.013	153.32	90.6045	202.696	122.548	100.956		95.396	177.092	142.052	118.55	258.127	182.214	116.47
SACE_1996	probable_transcriptional_regulator,_TetR_family		0	53.0523	145.706	53.8923	77.9014	157.876	0		22.8594	70.129	123.62	73.9028	53.0748	90.9605	37.249
SACE_1997	aldehyde_dehydrogenase,_NAD_dependent		249.314	374.516	775.85	241.406	557.474	822.431	363.795		274.598	562.967	682.031	330.965	640.426	1138.46	328.638
SACE_1998	mandelate_racemase/muconate_lactonizing_enzyme		350.326	389.497	315.728	397.303	350.004	327.844	212.124		359.258	458.208	257.066	450.566	388.558	336.144	190.261
SACE_1999	transposase_for_IS3517										283.218	751.077	449.368	680.153	403.77	501.411	755.886
SACE_2000	transposase_for_IS3518		71.8436	236.887	1178.4	193.563	498.149	267.552	379.156		14203.8	7259.22	30826	9919.84	14436.4	5326.69	12202.5
SACE_2001	probable_ferredoxin_NADP(+)_reductase		1181.97	6717.68	23666	3199.98	16530.6	19014.2	18981.1		1275.12	7926.99	18583.4	3330.3	16645.4	19264.9	16283.2
SACE_2002	hypothetical_protein		725.358	1081.64	4207.48	755.188	2311.84	2079.83	2701.72		826.228	1470.5	3857	889.587	2876.12	2406.86	2750.9
SACE_2003	diguanylate_cyclase/phosphodiesterase_(GGDEF_&_EAL_domains)_with		277.343	334.574	878.84	317.99	415.132	387.052	452.509		341.336	430.868	719.534	368.812	415.481	420.489	391.362
SACE_2004	thrS_threonyl_tRNA_synthetase		720.969	803.687	2487.8	1174.46	1365.55	1125.82	2128.49		838.102	1017.87	2112.55	1305.5	1553.18	1258.08	1872.34
SACE_2005	histidine_triad_(HIT)_protein		586.398	487.226	1638.17	1062.4	691.835	675.806	842.066		657.947	523.406	1319.52	1113.25	659.425	623.406	635.679
SACE_2006	hypothetical_protein		70.0304	140.832	202.704	171.026	112.762	130.967	81.3092		55.7041	187.641	127.621	179.544	104.209	103.627	38.8335
SACE_2007	CDP_diacylglycerol_glycerol_3_phosphate_3_phosphatidyltransferase,		123.825	130.223	349.878	346.9	174.895	283.555	134.288		135.993	197.412	382.445	469.117	234.569	290.274	176.216
SACE_2008	fusA2_elongation_factor_EF_G		117.306	219.94	108.019	137.855	161.851	145.153	103.666		143.988	283.108	101.319	168.576	197.105	153.43	106.855
SACE_2009	pdx1_putative_pyridoxine_biosynthesis_protein		1916.71	1188.43	3746.26	2467.72	2059.59	2105.11	2706.4		2404.14	1488.05	3199.34	2764.33	2374.23	2296.67	2694.99
SACE_2010	putative_glycosyltransferase		1438.5	1140.81	5115.66	1783.99	3333.03	5654.14	5810.36		1701.17	1638.42	4551.09	2298.74	3759.59	6998.65	5505.24
SACE_2011	probable_transcriptional_regulator		342.196	273.314	533.195	360.973	528.331	598.973	758.786		437.295	464.421	574.529	495.071	716.336	804.493	789.414
SACE_2012	glyoxalase/bleomycin_resistance_protein/dioxygenase		196.642	257.243	176.176	169.706	182.518	262.678	263.437		150.38	378.681	159.23	195.004	168.06	280.666	190.957
SACE_2013	possible_DNA_binding_protein		174.158	232.793	199.151	133.957	259.653	232.643	241.957		162.318	315.4	165.327	180.798	281.034	324.239	165.708
SACE_2014	putative_branched_chain_amino_acid_permease		127.511	248.154	119.059	81.075	151.053	278.391	117.556		180.351	358.787	104.341	116.069	192.991	279.135	93.1947
SACE_2015	hypothetical_protein										0	0	0	28.9856	87.556	79.1361	64.7456
SACE_2016	ansP,_yncF_L_asparagine_permease		323.876	437.628	236.573	214.363	298.768	224.875	114.397		543.755	637.384	285.225	316.162	382.309	327.893	148.21
SACE_2017	SNO_glutamine_amidotransferase		614.963	389.027	1160.48	1250.05	720.19	892.202	1316.71		691.717	552.367	1052.39	1564.17	896.717	1319.12	1535.22
SACE_2018	hypothetical_protein		2152.07	873.851	5233.98	4101.73	2175.45	1991.67	2807.72		3203.55	1272.73	5149.61	5691.54	2844.81	2576.58	3307.91
SACE_2019	methyltransferase_type_11		170.488	202.038	191.908	184.701	130.034	129.053	197.946		199.923	383.746	222.961	313.779	161.894	201.382	213.963
SACE_2020	hypothetical_protein		529.73	443.871	603.385	453.52	489.455	766.59	1005.36		751.458	689.917	644.496	690.448	680.743	1010.54	1188.83
SACE_2021	rubC_crossover_junction_endodeoxyribonuclease_RuvC		315.124	165.253	505.982	416.06	279.738	328.255	496.735		361.79	239.179	508.416	615.169	383.648	324.787	572.662
SACE_2022	ruvA_Holliday_junction_DNA_helicase		357.13	217.71	465.774	501.271	338.028	318.447	376.326		516.535	384.528	377.429	621.46	395.09	537.33	380.901
SACE_2023	Holliday_junction_DNA_helicase_RuvB		266.261	228.076	421.093	465.228	289.821	282.8	296.708		265.51	267.799	338.701	530.788	322.544	345.974	246.422
SACE_2024	preprotein_translocase,_YajC_subunit		2001.54	2698.53	12142.6	5131.42	5503.32	5203.52	4704.24		3139.5	5025.54	11868.1	8590.19	8967.48	8384.39	7144.85
SACE_2025	preprotein_translocase_subunit_SecD		473.307	682.171	2842.84	598.383	1688.46	1110.71	1862.25		560.723	918.271	2482.52	697.376	1897.55	1282.9	1667.71
SACE_2026	preprotein_translocase_subunit_SecF		1028.74	646.197	2743.33	1419.76	1452.94	1244.9	1890.73		1632.17	950.069	2835.49	1904.36	1928.07	1665.79	2117.39
SACE_2027	apt_adenine_phosphoribosyltransferase		163.206	145.526	917.406	534.159	360.873	527.299	494.513		170.948	179.841	754.354	532.755	373.511	663.984	475.203
SACE_2028	relA_GTP_pyrophosphokinase		354.556	406.653	1176.78	782.129	605.878	580.975	691.782		450.42	533.998	1068.26	911.938	718.361	702.069	704.862
SACE_2029	PhnB_protein		568.857	494.311	1576.55	611.767	841.171	587.898	940.848		648.777	552.492	1138.35	599.869	833.57	628.186	980.59
SACE_2030	putative_peptidyl_prolyl_cis_trans_isomerase		720.487	917.64	3046.31	1481.49	1646.32	2960.03	3849.45		748.958	1415	2762.98	1792.04	1863.7	3994.81	3798.61
SACE_2031	beta_lactamase_like_protein		665.403	451.836	1517.47	1321.94	574.158	811.642	1116.53		551.399	473.737	1136.92	1468.65	445.72	897.712	877.495
SACE_2032	hisS_histidyl_tRNA_synthetase		302.283	430.436	1395.46	689.738	689.498	653.863	964.964		428.159	662.585	1307.38	876.787	920.173	943.947	931.915
SACE_2033	hypothetical_protein		428.923	433.05	1659.23	1243.14	853.659	509.902	843.383		508.67	648.645	1422.56	1696.94	948.825	782.419	748.263
SACE_2034	YibE/F_like_protein		216.667	330.495	476.308	309.049	338.09	323.424	265.385		326.543	537.724	553.056	465.121	464.282	409.8	295.296
SACE_2035	hypothetical_protein		0	0	201.356	191.673	0	0	0		0	0	0	68.0225	227.019	0	0
SACE_2037	radical_SAM_domain_protein		306.11	396.402	371.421	243.74	338.029	251.953	414.232		343.952	628.998	364.372	343.606	440.193	355.727	410.303
SACE_2039	hypothetical_protein		2066.69	1832.64	6694.73	3125.96	2942.26	4230.23	2123.45		2619.09	2540.96	5867.65	3805.34	3773.03	5427.01	2264.54
SACE_2041	aspS_aspartyl_tRNA_synthetase		529.032	455.149	1577.53	613.094	776.799	877.612	930.017		789.632	640.158	1514.18	758.345	972.608	1004.07	978.47
SACE_2043	hypothetical_protein		519.093	716.611	3596.19	2241.5	1468.78	1746.79	1740.44		779.516	1133.74	3668.71	2903.69	1779.66	2526	1733.42
SACE_2044	GCN5_related_N_acetyltransferase		129.353	134.193	351.301	242.533	168.493	191.99	96.2728		179.437	188.462	298.733	308.559	203.809	252.887	71.8721
SACE_2045	hypothetical_protein		786.171	966.164	10321.6	3726.36	1949.4	980.168	608.526		417.095	1029.91	4308.52	4133.99	2022.45	1468.92	485.243
SACE_2046	cynT_carbonic_anhydrase		408.914	503.944	2603.34	846.417	950.36	678.655	622.516		398.891	591.953	1624.55	982.276	970.439	798.475	324.51
[truncated: 5,201 more rows]

## Sheet: Table S3
Supplementary Table 3. Operon validated using Oases for de novo assemply of all reads. The majority of the DOOR operons present similarity with previous annotation (Mao et al., 2009)
DOOR operon ID	Start	Stop	Strand		Gene	Source
304774	3031	4155	+	COG0592L	SACE_0003	Door
304774	4221	5102	+	COG1023G	SACE_0004	Door
304776	13104	13919	+	-	SACE_0010	Door
304776	14011	14087	+	-	SACE_8001	Door
304776	14150	14266	+	-	SACE_0011	Door
304776	14402	14474	+	-	SACE_8002	Door
304778	26416	27711	+	COG2907R	SACE_0018	Door
304778	27746	28033	+	COG0236IQ	SACE_0019	Door
304778	28020	28928	+	-	SACE_0020	Door
304778	28925	32869	+	COG3321Q	SACE_0021	Door
304778	32878	35136	+	-	SACE_0022	Door
304778	35138	42106	+	COG3321Q	SACE_0023	Door
304778	42128	43708	+	COG2070R	SACE_0024	Door
304778	43705	45474	+	COG1960I	SACE_0025	Door
304778	45467	47173	+	COG0777I	SACE_0026	Door
304778	47170	47676	+	COG0511I	SACE_0027	Door
304778	47679	49028	+	COG4770I	SACE_0028	Door
304780	54727	55548	+	COG3764M	SACE_0038	Door
304780	55548	55703	+	-	SACE_0039	Door
304781	59398	61359	-	COG0515RTKL	SACE_0044	Door
304781	61418	62728	-	COG0515RTKL	SACE_0045	Door
304781	62732	64183	-	COG0768M	SACE_0046	Door
304781	64180	65616	-	COG0772D	SACE_0047	Door
304781	65616	67034	-	COG0631T	SACE_0048	Door
304781	67031	67495	-	COG1716T	SACE_0049	Door
304781	67549	68862	-	COG1716T	SACE_0050	Door
304783	75724	75891	+	-	SACE_0055	Door
304783	75994	77856	+	COG1132V	SACE_0056	Door
304784	81429	82067	+	-	SACE_0060	Door
304784	82124	82780	+	-	SACE_0061	Door
304785	91437	91775	-	-	SACE_0067	Door
304785	91789	92040	-	-	SACE_0068	Door
304786	96483	97013	-	COG2372R	SACE_0073	Door
304786	97010	97768	-	COG4549S	SACE_0074	Door
304788	107633	108427	-	COG0640K	SACE_0085	Door
304788	108471	109115	-	-	SACE_0086	Door
304790	121204	122355	-	COG1929G	SACE_0098	Door
304790	122370	123881	-	COG0471P	SACE_0099	Door
304793	139007	139079	-	-	SACE_8004	Door
304793	139212	139622	-	-	SACE_0111	Door
304794	144878	145720	+	COG3279KT	SACE_0117	Door
304794	145717	146127	+	-	SACE_0118	Door
304796	151069	151395	+	COG0607P	SACE_0123	Door
304796	151425	152300	+	-	SACE_0124	Door
304801	176842	177477	-	COG2197TK	SACE_0148	Door
304801	177540	178079	-	COG2259S	SACE_0149	Door
304803	181291	181641	-	COG3824S	SACE_0154	Door
304803	181682	182680	-	-	SACE_0155	Door
304804	182841	183488	+	-	SACE_0156	Door
304804	183493	184662	+	COG0754E	SACE_0157	Door
304805	192028	193185	+	COG0562M	SACE_0165	Door
304805	193189	195150	+	COG1216R	SACE_0166	Door
304806	195295	195783	+	-	SACE_0167	Door
304806	195776	196900	+	COG0382H	SACE_0168	Door
304807	196982	197176	-	-	SACE_0169	Door
304807	197118	197879	-	-	SACE_0170	Door
304809	222494	223693	-	COG0642T	SACE_0189	Door
304809	223695	224354	-	COG0745TK	SACE_0190	Door
304811	225781	226542	-	COG0300R	SACE_0193	Door
304811	226539	227873	-	COG0277C	SACE_0194	Door
304811	227900	229264	-	COG0277C	SACE_0195	Door
304812	233904	234851	-	COG1216R	SACE_0199	Door
304812	234848	235666	-	COG1134GM	SACE_0200	Door
304812	235680	236384	-	COG1682GM	SACE_0201	Door
304813	242907	243677	-	-	SACE_0206	Door
304813	243674	244657	-	COG1131V	SACE_0207	Door
304813	244641	245099	-	COG1846K	SACE_0208	Door
304820	269255	269797	+	COG1595K	SACE_0234	Door
304820	269855	269943	+	-	SACE_8008	Door
304821	272048	272542	-	-	SACE_0236	Door
304821	272539	273294	-	COG0584C	SACE_0237	Door
304822	276265	276591	-	-	SACE_0240	Door
304822	276588	277157	-	-	SACE_0240a	Door
304822	277154	277384	-	-	SACE_0241	Door
304823	280123	280464	-	-	SACE_0244	Door
304823	280464	280841	-	-	SACE_0245	Door
304823	280845	281246	-	-	SACE_0246	Door
304823	281249	281494	-	-	SACE_0247	Door
304825	290359	290709	+	COG0718S	SACE_0254	Door
304825	290741	291313	+	COG0353L	SACE_0255	Door
304828	302802	302996	-	-	SACE_0267	Door
304828	302993	303844	-	COG3620K	SACE_0268	Door
304831	315127	316392	+	COG0527E	SACE_0282	Door
304831	316392	317468	+	COG0136E	SACE_0283	Door
304834	343192	343725	+	COG2226H	SACE_0307	Door
304834	343728	344255	+	-	SACE_0308	Door
304835	347498	347574	-	-	SACE_8010	Door
304835	347625	348587	-	COG1408R	SACE_0311	Door
304837	355821	355955	+	-	SACE_0319	Door
304837	355957	356415	+	COG0251J	SACE_0320	Door
304840	367141	367878	+	COG0177L	SACE_0331	Door
304840	367875	368513	+	COG0526OC	SACE_0332	Door
304840	368537	369226	+	-	SACE_0333	Door
304841	376592	377053	-	COG0346E	SACE_0340	Door
304841	377090	377539	-	COG2207K	SACE_0341	Door
304842	377628	378974	-	COG4948MR	SACE_0342	Door
304842	378997	380574	-	COG1012C	SACE_0343	Door
304842	380576	381505	-	COG0329EM	SACE_0344	Door
304842	381505	382869	-	COG2271G	SACE_0345	Door
304846	395736	396272	-	-	SACE_0360	Door
304846	396330	398039	-	COG1680V	SACE_0361	Door
304846	398078	399316	-	COG3876S	SACE_0362	Door
304846	399346	401079	-	COG1472G	SACE_0363	Door
304847	403784	404944	+	-	SACE_0366	Door
304847	404965	406098	+	COG4962U	SACE_0367	Door
304847	406092	406895	+	-	SACE_0368	Door
304849	421334	421684	+	-	SACE_0378	Door
304849	421727	422938	+	COG0470L	SACE_0379	Door
304850	425592	425665	+	-	SACE_8011	Door
304850	425817	426584	+	COG1409R	SACE_0382	Door
304853	447460	448101	+	COG0302H	SACE_0397	Door
304853	448140	448949	+	COG0294H	SACE_0398	Door
304853	448942	449331	+	COG1539H	SACE_0399	Door
304853	449353	449856	+	COG0801H	SACE_0400	Door
304858	482689	482988	-	COG2329R	SACE_0428	Door
304858	483015	484955	-	COG1511S	SACE_0429	Door
304858	484952	485629	-	COG1131V	SACE_0430	Door
304861	492295	492783	+	COG1329K	SACE_0438	Door
304861	492811	493485	+	COG1211I	SACE_0439	Door
304861	493482	493958	+	COG0245I	SACE_0440	Door
304861	494095	494244	+	-	SACE_0441	Door
304862	495271	496665	+	COG0215J	SACE_0443	Door
304862	496671	497636	+	COG0566J	SACE_0444	Door
304866	521245	521859	-	-	SACE_0465	Door
304866	521856	522134	-	-	SACE_0465a	Door
304866	522131	522361	-	-	SACE_0466	Door
304867	525201	525536	-	-	SACE_0468	Door
304867	525536	525913	-	-	SACE_0469	Door
304867	525919	526320	-	-	SACE_0470	Door
304867	526323	526568	-	-	SACE_0471	Door
304868	531399	531524	-	-	SACE_0479	Door
304868	531497	531994	-	-	SACE_0480	Door
304869	534691	535938	+	COG0160E	SACE_0484	Door
304869	535970	536377	+	-	SACE_0485	Door
304874	569381	570016	+	-	SACE_0516	Door
304878	593252	593812	+	COG2080C	SACE_0536	Door
304878	593809	596247	+	COG1529C	SACE_0537	Door
304878	596244	597098	+	COG1319C	SACE_0538	Door
304879	599928	600203	-	COG3655K	SACE_0542	Door
304879	600203	600691	-	-	SACE_0543	Door
304881	613958	617344	+	COG2205T	SACE_0557	Door
304881	617365	617772	+	COG2018R	SACE_0558	Door
304881	617804	618607	+	-	SACE_0559	Door
304881	618588	619196	+	COG2229R	SACE_0560	Door
304882	622482	623936	+	COG0281C	SACE_0563	Door
304882	623958	624437	+	COG0315H	SACE_0564	Door
304884	630043	630441	+	COG4148P	SACE_0570	Door
304884	630441	631202	+	COG0725P	SACE_0571	Door
304884	631277	632038	+	COG4149P	SACE_0572	Door
304884	632079	633239	+	COG1118P	SACE_0573	Door
304884	633236	634030	+	COG0647G	SACE_0574	Door
304890	676226	676660	+	COG1846K	SACE_0611	Door
304890	676686	678026	+	-	SACE_0612	Door
304891	679672	680031	+	COG3682K	SACE_0615	Door
304891	680028	680969	+	-	SACE_0616	Door
304891	681012	681710	+	COG1651O	SACE_0617	Door
304891	681707	682567	+	COG0785O	SACE_0618	Door
304893	688267	689202	-	COG0667C	SACE_0624	Door
304893	689267	690559	-	COG2814G	SACE_0625	Door
304894	690652	691515	+	COG0566J	SACE_0626	Door
304894	691520	692206	+	-	SACE_0627	Door
304896	697541	697843	+	COG0831E	SACE_0634	Door
304896	697890	698258	+	COG0832E	SACE_0635	Door
304896	698255	699982	+	COG0804E	SACE_0636	Door
304896	699982	700683	+	COG0830O	SACE_0637	Door
304896	700673	701419	+	COG0378OK	SACE_0638	Door
304896	701423	702190	+	COG0829O	SACE_0639	Door
304899	714121	714933	-	-	SACE_0650	Door
304899	714930	716198	-	COG2124Q	SACE_0651	Door
304899	716246	717397	-	COG1819GC	SACE_0652	Door
304899	717413	718435	-	-	SACE_0653	Door
304901	727432	728769	+	COG2233F	SACE_0661	Door
304901	728750	730102	+	COG0402FR	SACE_0662	Door
304901	730099	730806	+	-	SACE_0663	Door
304902	732733	733122	-	-	SACE_0666	Door
304902	733115	735940	-	COG1674D	SACE_0667	Door
304908	766308	767402	-	-	SACE_0696	Door
304908	767442	767762	-	COG0640K	SACE_0697	Door
304913	779802	780404	-	COG1898M	SACE_0714	Door
304913	780412	781881	-	COG0535R	SACE_0715	Door
304913	781919	783124	-	COG0399M	SACE_0716	Door
304913	783121	784584	-	-	SACE_0717	Door
304914	784738	785451	-	COG2226H	SACE_0718	Door
304914	785504	786751	-	COG1819GC	SACE_0719	Door
304914	786751	787719	-	COG0451MG	SACE_0720	Door
304916	824527	825270	-	COG3208Q	SACE_0729	Door
304916	825267	826481	-	COG2124Q	SACE_0730	Door
304916	826478	827710	-	-	SACE_0731	Door
304918	842817	842892	-	-	SACE_8013	Door
304918	843059	843412	-	-	SACE_0748	Door
304919	846322	846567	-	COG0238J	SACE_0751	Door
304919	846575	846880	-	COG0199J	SACE_0752	Door
304919	846894	847058	-	COG0267J	SACE_0753	Door
304919	847058	847294	-	COG0227J	SACE_0754	Door
304926	868685	868852	+	-	SACE_0778	Door
304926	868915	870324	+	COG2826L	SACE_0779	Door
304930	887653	888147	+	-	SACE_0794	Door
304930	888147	888614	+	-	SACE_0795	Door
304933	897909	898928	+	COG1135P	SACE_0804	Door
304933	898925	899611	+	COG2011P	SACE_0805	Door
304935	910756	911727	-	COG0462FE	SACE_0816	Door
304935	911775	913304	-	COG1207M	SACE_0817	Door
304939	938413	939699	+	COG0148G	SACE_0838	Door
304939	939702	940232	+	-	SACE_0839	Door
304939	940235	940753	+	COG1507S	SACE_0840	Door
304940	944893	946509	+	COG4166E	SACE_0844	Door
304940	946584	947510	+	COG0601EP	SACE_0845	Door
304940	947503	948474	+	COG1173EP	SACE_0846	Door
304940	948486	949517	+	COG0444EP	SACE_0847	Door
304940	949510	950511	+	COG4608E	SACE_0848	Door
304941	956924	957043	+	-	SACE_0854	Door
304941	957046	958200	+	-	SACE_0855	Door
304944	995401	995541	+	-	SACE_0886	Door
304944	995538	995807	+	-	SACE_0887	Door
304946	1019260	1020144	+	COG2120S	SACE_0909	Door
304946	1020141	1020479	+	-	SACE_0910	Door
304948	1034315	1035763	+	COG1653G	SACE_0924	Door
304948	1035760	1036773	+	COG1175G	SACE_0925	Door
304948	1036770	1037624	+	COG0395G	SACE_0926	Door
304948	1037636	1038640	+	COG1063ER	SACE_0927	Door
304948	1038651	1039538	+	COG1349KG	SACE_0928	Door
304948	1039535	1040968	+	COG1070G	SACE_0929	Door
304950	1052990	1054576	+	COG1129G	SACE_0941	Door
304950	1054573	1055637	+	COG1172G	SACE_0942	Door
304950	1055671	1056675	+	COG1879G	SACE_0943	Door
304951	1059950	1060108	-	-	SACE_0945	Door
304951	1060063	1060302	-	-	SACE_0946	Door
304951	1060307	1061302	-	COG1609K	SACE_0947	Door
304952	1063056	1064546	+	COG1070G	SACE_0949	Door
304952	1064617	1065561	+	COG0657I	SACE_0950	Door
304954	1073994	1074626	-	COG2197TK	SACE_0956	Door
304954	1074635	1075954	-	COG4585T	SACE_0957	Door
304954	1075975	1076928	-	-	SACE_0958	Door
304958	1101458	1101904	-	-	SACE_0988	Door
304958	1101965	1103095	-	COG1680V	SACE_0989	Door
304958	1103095	1104858	-	COG1123R	SACE_0990	Door
304958	1104858	1105760	-	COG1173EP	SACE_0991	Door
304958	1105757	1106698	-	COG0601EP	SACE_0992	Door
304958	1106721	1108310	-	COG0747E	SACE_0993	Door
304959	1108716	1109555	-	-	SACE_0994	Door
304959	1109552	1110514	-	COG1131V	SACE_0995	Door
304959	1110511	1111548	-	COG2834M	SACE_0996	Door
304963	1126471	1126791	+	COG1146C	SACE_1010	Door
304963	1126788	1127921	+	COG0436E	SACE_1011	Door
304964	1130921	1131400	-	-	SACE_1015	Door
304964	1131433	1133133	-	-	SACE_1016	Door
304964	1133133	1133447	-	-	SACE_1017	Door
304968	1155482	1155973	+	-	SACE_1040	Door
304968	1155978	1156406	+	COG1051F	SACE_1041	Door
304970	1170282	1170443	+	-	SACE_1053	Door
304970	1170470	1171033	+	COG3402S	SACE_1054	Door
304970	1171104	1171982	+	COG0613R	SACE_1055	Door
304970	1172041	1172871	+	COG2887L	SACE_1056	Door
304974	1204474	1204887	+	-	SACE_1085	Door
304974	1204914	1205417	+	-	SACE_1086	Door
304978	1229447	1230136	+	COG2884D	SACE_1106	Door
304978	1230191	1231093	+	COG2177D	SACE_1107	Door
304978	1231104	1231580	+	COG0691O	SACE_1108	Door
304978	1231592	1232725	+	COG2159R	SACE_1109	Door
304979	1242850	1243089	+	-	SACE_1118	Door
304979	1243082	1244419	+	COG1252C	SACE_1119	Door
304980	1246070	1247272	-	COG4974L	SACE_1121	Door
304980	1247329	1248378	-	COG3598L	SACE_1122	Door
304980	1248383	1249129	-	COG0270L	SACE_1123	Door
304980	1249126	1250070	-	-	SACE_1124	Door
304981	1250153	1250578	-	COG0629L	SACE_1125	Door
304981	1250604	1251008	-	-	SACE_1126	Door
304981	1251033	1251209	-	-	SACE_1127	Door
304981	1251238	1252122	-	-	SACE_1128	Door
304982	1254782	1256032	-	-	SACE_1130	Door
304982	1256029	1256241	-	-	SACE_1131	Door
304982	1256238	1256573	-	-	SACE_1132	Door
304983	1257544	1257804	-	-	SACE_1135	Door
304983	1257857	1258282	-	-	SACE_1136	Door
304983	1258282	1258665	-	-	SACE_1137	Door
304985	1271344	1271760	+	COG2018R	SACE_1150	Door
304985	1271757	1272116	+	-	SACE_1151	Door
304985	1272097	1272729	+	COG2229R	SACE_1152	Door
304985	1272726	1274018	+	COG2124Q	SACE_1153	Door
304987	1285306	1286409	-	COG2041R	SACE_1163	Door
304987	1286446	1287717	-	-	SACE_1164	Door
304987	1287750	1288121	-	-	SACE_1165	Door
304988	1288164	1290011	+	-	SACE_1166	Door
304988	1290011	1290349	+	-	SACE_1167	Door
304989	1290713	1291003	+	-	SACE_1168	Door
304989	1291036	1291836	+	-	SACE_1169	Door
304989	1291859	1293730	+	COG1053C	SACE_1170	Door
304989	1293740	1294498	+	COG0479C	SACE_1171	Door
304992	1304373	1305731	+	COG0412Q	SACE_1184	Door
304992	1305737	1306459	+	-	SACE_1185	Door
304995	1324094	1324387	+	COG2127S	SACE_1201	Door
304995	1324392	1324955	+	-	SACE_1202	Door
304995	1325006	1326040	+	COG3191EQ	SACE_1203	Door
304996	1326133	1326576	+	COG1310R	SACE_1204	Door
304996	1326633	1326911	+	COG1977H	SACE_1205	Door
304996	1326949	1327899	+	COG0031E	SACE_1206	Door
304997	1329017	1329577	+	COG0705R	SACE_1208	Door
304997	1329574	1330389	+	COG0796M	SACE_1209	Door
304997	1330386	1331156	+	COG1234R	SACE_1210	Door
304998	1331786	1332541	+	COG0689J	SACE_1212	Door
304998	1332538	1333143	+	COG0127F	SACE_1213	Door
305002	1363588	1364127	-	COG2140GR	SACE_1241	Door
305002	1364163	1365368	-	COG2124Q	SACE_1242	Door
305002	1365365	1366468	-	COG3424Q	SACE_1243	Door
305003	1368174	1369403	-	COG2211G	SACE_1246	Door
305003	1369400	1370689	-	COG2723G	SACE_1247	Door
305004	1378037	1378624	-	COG2068R	SACE_1257	Door
305004	1378617	1379708	-	COG1975O	SACE_1258	Door
305008	1410648	1411730	-	COG0208F	SACE_1282	Door
305008	1411817	1414165	-	COG0209F	SACE_1283	Door
305010	1425561	1425636	-	-	SACE_8022	Door
305010	1425750	1426415	-	COG1949A	SACE_1292	Door
305010	1426475	1428130	-	COG0318IQ	SACE_1293	Door
305011	1430132	1430929	+	COG0351H	SACE_1297	Door
305011	1430953	1431693	+	COG0819K	SACE_1298	Door
305012	1433739	1434116	-	-	SACE_1302	Door
305012	1434129	1435052	-	-	SACE_1303	Door
305015	1448554	1448901	-	COG2337T	SACE_1313	Door
305015	1448888	1449118	-	-	SACE_1314	Door
305017	1460093	1461769	+	COG0488R	SACE_1323	Door
305017	1461784	1466475	+	-	SACE_1324	Door
305019	1476656	1477030	-	COG2346R	SACE_1331	Door
305019	1477072	1478052	-	COG0668M	SACE_1332	Door
305020	1482334	1482579	+	-	SACE_1336	Door
305020	1482566	1483051	+	-	SACE_1337	Door
305021	1489848	1490195	-	COG2849S	SACE_1343	Door
305021	1490192	1495108	-	-	SACE_1344	Door
305022	1495131	1495436	-	COG4842S	SACE_1345	Door
305022	1495445	1496035	-	COG0718S	SACE_1346	Door
305026	1507674	1508252	+	COG0740OU	SACE_1360	Door
305026	1508273	1508905	+	COG0740OU	SACE_1361	Door
305028	1517989	1518873	+	COG0583K	SACE_1372	Door
305028	1518870	1519901	+	COG2367V	SACE_1373	Door
305032	1547777	1548187	+	COG0105F	SACE_1401	Door
305032	1548193	1548723	+	COG0456R	SACE_1402	Door
305035	1564676	1564984	+	COG0261J	SACE_1414	Door
305035	1564999	1565256	+	COG0211J	SACE_1415	Door
305040	1581709	1582110	+	COG0799S	SACE_1432	Door
305040	1582107	1582721	+	COG0406G	SACE_1433	Door
305040	1582762	1583619	+	COG1307S	SACE_1434	Door
305043	1603807	1604331	-	-	SACE_1453	Door
305043	1604328	1604834	-	COG1595K	SACE_1454	Door
305048	1623216	1623449	-	-	SACE_1471	Door
305048	1623464	1624228	-	COG2138S	SACE_1472	Door
305049	1624376	1625722	-	COG2895P	SACE_1473	Door
305049	1625725	1626675	-	COG0175EH	SACE_1474	Door
305049	1626713	1627438	-	COG0175EH	SACE_1475	Door
305050	1631472	1632494	+	COG1420K	SACE_1479	Door
305050	1632579	1633718	+	COG0484O	SACE_1480	Door
305050	1633720	1634457	+	COG1385S	SACE_1481	Door
305051	1635279	1636343	+	COG1702T	SACE_1483	Door
305051	1636340	1636891	+	COG0319R	SACE_1484	Door
305051	1636976	1638283	+	COG1253R	SACE_1485	Door
305051	1638341	1638706	+	-	SACE_1486	Door
305052	1640520	1641053	+	-	SACE_1489	Door
305052	1641061	1641504	+	-	SACE_1490	Door
305053	1642151	1642972	+	COG1381L	SACE_1492	Door
305053	1643008	1643574	+	COG0456R	SACE_1493	Door
305056	1647073	1647495	-	COG0735P	SACE_1498	Door
305056	1647492	1647974	-	COG0640K	SACE_1499	Door
305062	1683883	1684347	+	COG1225O	SACE_1534	Door
305062	1684451	1684525	+	-	SACE_8028	Door
305064	1689727	1689951	-	COG1574R	SACE_1540	Door
305064	1690003	1691316	-	COG1574R	SACE_1541	Door
305064	1691324	1692241	-	COG3568R	SACE_1542	Door
305065	1694161	1694346	-	-	SACE_1545	Door
305065	1694364	1695194	-	-	SACE_1546	Door
305066	1696499	1697719	+	COG1914P	SACE_1549	Door
305066	1697732	1698496	+	COG1540R	SACE_1550	Door
305066	1698503	1699114	+	COG2049E	SACE_1551	Door
305066	1699117	1699986	+	COG1984E	SACE_1552	Door
305067	1706488	1707375	-	-	SACE_1559	Door
305067	1707372	1708259	-	-	SACE_1560	Door
305067	1708316	1710382	-	-	SACE_1561	Door
305068	1710464	1713364	-	-	SACE_1562	Door
305068	1713361	1714251	-	-	SACE_1563	Door
305069	1720551	1721756	-	-	SACE_1570	Door
305069	1721794	1725876	-	COG1196D	SACE_1571	Door
305069	1725885	1727096	-	-	SACE_1572	Door
305069	1727093	1728763	-	-	SACE_1573	Door
305071	1733493	1733909	+	-	SACE_1580	Door
305071	1733920	1734972	+	COG0079E	SACE_1581	Door
305071	1734991	1735851	+	COG0327S	SACE_1582	Door
305071	1735848	1736582	+	COG1579R	SACE_1583	Door
305071	1736579	1737679	+	COG0406G	SACE_1584	Door
305072	1737868	1739094	+	COG1940KG	SACE_1585	Door
305072	1739111	1740436	+	COG1653G	SACE_1586	Door
305072	1740486	1741379	+	COG1175G	SACE_1587	Door
305072	1741376	1742206	+	COG0395G	SACE_1588	Door
305072	1742214	1743464	+	COG1486G	SACE_1589	Door
305072	1743473	1744432	+	COG2971G	SACE_1590	Door
305073	1745863	1746150	+	-	SACE_1593	Door
305073	1746157	1746663	+	-	SACE_1594	Door
305073	1746713	1749535	+	-	SACE_1595	Door
305080	1794575	1795576	-	COG0320H	SACE_1626	Door
305080	1795643	1796578	-	COG1028IQR	SACE_1627	Door
305082	1801707	1802186	-	-	SACE_1634	Door
305082	1802201	1803334	-	COG2367V	SACE_1635	Door
305085	1809080	1809565	-	COG1764O	SACE_1641	Door
305085	1809649	1811139	-	COG0260E	SACE_1642	Door
305090	1834378	1835454	+	COG1609K	SACE_1667	Door
305090	1835567	1837147	+	COG0366G	SACE_1668	Door
305093	1847669	1848577	+	COG1622C	SACE_1678	Door
305093	1848621	1849019	+	-	SACE_1679	Door
305096	1865760	1866158	+	-	SACE_1695	Door
305096	1866184	1866972	+	COG2129R	SACE_1696	Door
305098	1871314	1872075	+	COG0204I	SACE_1702	Door
305098	1872119	1872619	+	-	SACE_1703	Door
305100	1884294	1885760	-	COG1233Q	SACE_1713	Door
305100	1885760	1886836	-	COG0142H	SACE_1714	Door
305102	1898402	1899652	-	-	SACE_1725	Door
305102	1899652	1900779	-	COG0031E	SACE_1726	Door
305105	1915982	1916617	-	COG0800G	SACE_1739	Door
305105	1916661	1918520	-	COG0129EG	SACE_1740	Door
305107	1923987	1924082	+	-	SACE_1747	Door
305107	1924096	1925571	+	COG0621J	SACE_1748	Door
305107	1925610	1926068	+	-	SACE_1749	Door
305112	1955204	1956166	-	COG1087M	SACE_1774	Door
305112	1956236	1957414	-	COG0153G	SACE_1775	Door
305112	1957411	1957986	-	COG1321K	SACE_1776	Door
305114	1979742	1980482	+	-	SACE_1796	Door
305114	1980492	1981703	+	COG0520E	SACE_1797	Door
305115	1989907	1990053	+	COG0756F	SACE_1807	Door
305115	1990057	1990710	+	-	SACE_1808	Door
305116	1991175	1991552	+	-	SACE_1809	Door
305116	1991600	1992307	+	-	SACE_1810	Door
305119	1999628	2000122	+	-	SACE_1816	Door
305119	2000142	2000843	+	COG0745TK	SACE_1817	Door
305119	2000869	2001999	+	COG0642T	SACE_1818	Door
305120	2003662	2004057	+	-	SACE_1821	Door
305120	2004054	2005607	+	COG2132Q	SACE_1822	Door
305124	2026146	2026454	-	-	SACE_1846	Door
305124	2026486	2027709	-	COG1940KG	SACE_1847	Door
305125	2027776	2028444	+	COG0637R	SACE_1848	Door
305125	2028455	2029498	+	COG3285L	SACE_1849	Door
305126	2031687	2032451	-	-	SACE_1852	Door
305126	2032451	2032783	-	-	SACE_1853	Door
305126	2032819	2033502	-	-	SACE_1854	Door
305131	2065113	2066432	+	COG1653G	SACE_1890	Door
305131	2066432	2067388	+	COG1175G	SACE_1891	Door
305131	2067381	2068220	+	COG0395G	SACE_1892	Door
305131	2068232	2070181	+	COG3934G	SACE_1893	Door
305133	2074424	2075410	-	-	SACE_1898	Door
305133	2075443	2076156	-	-	SACE_1899	Door
305136	2092510	2093034	+	-	SACE_1915	Door
305136	2093053	2093685	+	-	SACE_1916	Door
305138	2098116	2100512	+	COG3957G	SACE_1921	Door
305138	2100509	2101597	+	COG0282C	SACE_1922	Door
305138	2101650	2102117	+	-	SACE_1923	Door
305138	2102152	2102940	+	COG0596R	SACE_1924	Door
305141	2111987	2113762	-	COG3960R	SACE_1935	Door
305141	2113780	2114667	-	COG2084I	SACE_1936	Door
305143	2133288	2135558	+	-	SACE_1953	Door
305143	2135578	2136003	+	COG2018R	SACE_1954	Door
305143	2136013	2136393	+	-	SACE_1955	Door
305143	2136416	2137042	+	COG2229R	SACE_1956	Door
305146	2141781	2142206	+	-	SACE_1961	Door
305146	2142378	2142450	+	-	SACE_8030	Door
305146	2142496	2142567	+	-	SACE_8031	Door
305146	2142569	2142643	+	-	SACE_8032	Door
305147	2146114	2146251	-	-	SACE_1964	Door
305147	2146307	2146714	-	COG1278K	SACE_1965	Door
305148	2147866	2148741	+	COG3485Q	SACE_1967	Door
305148	2148792	2149676	+	COG2515E	SACE_1968	Door
305149	2151784	2151999	+	-	SACE_1971	Door
305149	2151996	2152841	+	-	SACE_1972	Door
305152	2166204	2166812	+	-	SACE_1982	Door
305152	2166864	2167529	+	-	SACE_1983	Door
305153	2171355	2171807	+	COG0589T	SACE_1988	Door
305153	2171788	2172765	+	COG2114T	SACE_1989	Door
305153	2172808	2172990	+	-	SACE_1990	Door
305155	2183457	2183780	+	COG2963L	SACE_1999	Door
305155	2183825	2184631	+	COG2801L	SACE_2000	Door
305156	2186387	2187196	+	-	SACE_2002	Door
305156	2187197	2189305	+	COG5001T	SACE_2003	Door
305162	2210229	2211824	+	COG0342U	SACE_2025	Door
305162	2211827	2213044	+	COG0341U	SACE_2026	Door
305162	2213041	2213589	+	COG0503F	SACE_2027	Door
305165	2237816	2238217	+	-	SACE_2050	Door
305165	2238223	2238513	+	-	SACE_2051	Door
305167	2246351	2247640	-	COG1263G	SACE_2059	Door
305167	2247637	2248476	-	COG2188K	SACE_2060	Door
305168	2248744	2248980	+	COG1264G	SACE_2061	Door
305168	2248977	2249432	+	COG2190G	SACE_2062	Door
305172	2264068	2264658	+	COG2065F	SACE_2078	Door
305172	2264658	2265590	+	COG0540F	SACE_2079	Door
305172	2265587	2266885	+	COG0044F	SACE_2080	Door
305172	2266885	2267421	+	-	SACE_2081	Door
305172	2267418	2268539	+	COG0505EF	SACE_2082	Door
305172	2268539	2271871	+	COG0458EF	SACE_2083	Door
305172	2271868	2272707	+	COG0284F	SACE_2084	Door
305173	2273498	2274085	+	COG0163H	SACE_2086	Door
305173	2274090	2275514	+	COG0043H	SACE_2087	Door
305173	2275541	2275771	+	-	SACE_2088	Door
305173	2275773	2276030	+	-	SACE_2089	Door
305174	2281298	2281663	+	-	SACE_2095	Door
305174	2281676	2282905	+	COG5651N	SACE_2096	Door
305176	2299710	2300258	+	COG0242J	SACE_2112	Door
305176	2300260	2301189	+	COG0223J	SACE_2113	Door
305176	2301315	2302607	+	COG0144J	SACE_2114	Door
305176	2302685	2303155	+	COG0590FJ	SACE_2115	Door
305179	2313079	2313786	-	COG3382S	SACE_2129	Door
305179	2313811	2314458	-	COG2808K	SACE_2130	Door
305179	2314490	2315326	-	-	SACE_2131	Door
305180	2316808	2317983	-	COG0738G	SACE_2134	Door
305180	2317976	2318734	-	COG1349KG	SACE_2135	Door
305182	2328154	2329164	+	COG0057G	SACE_2143	Door
305182	2329193	2330395	+	COG0126G	SACE_2144	Door
305182	2330398	2331183	+	COG0149G	SACE_2145	Door
305184	2339194	2339934	-	COG0363G	SACE_2155	Door
305184	2339970	2340932	-	COG3429G	SACE_2156	Door
305184	2340929	2342458	-	COG0364G	SACE_2157	Door
305184	2342455	2344098	-	COG0166G	SACE_2158	Door
305185	2344354	2345454	-	COG0176G	SACE_2159	Door
305185	2345469	2347505	-	COG0021G	SACE_2160	Door
305192	2388953	2389633	-	-	SACE_2197	Door
305192	2389630	2389803	-	-	SACE_2198	Door
305192	2389854	2390486	-	-	SACE_2199	Door
305192	2390526	2391380	-	COG0596R	SACE_2200	Door
305193	2393258	2393824	+	-	SACE_2203	Door
305193	2393831	2394625	+	-	SACE_2204	Door
305193	2394595	2395638	+	COG2220R	SACE_2205	Door
305193	2395654	2396502	+	COG1028IQR	SACE_2206	Door
305193	2396549	2397046	+	COG1119P	SACE_2207	Door
305194	2397188	2397694	+	-	SACE_2208	Door
305194	2397694	2398056	+	-	SACE_2209	Door
305194	2398095	2400452	+	-	SACE_2210	Door
305194	2400479	2401831	+	COG1397O	SACE_2211	Door
305198	2417358	2417681	+	-	SACE_2228	Door
305198	2417669	2418766	+	-	SACE_2229	Door
305199	2424654	2425352	+	COG0637R	SACE_2235	Door
305199	2425352	2426323	+	COG0460E	SACE_2236	Door
305199	2426385	2426648	+	COG0140E	SACE_2237	Door
305199	2426676	2427524	+	COG0040E	SACE_2238	Door
305199	2427521	2427847	+	COG2329R	SACE_2239	Door
305201	2439795	2440649	+	COG0638O	SACE_2251	Door
305201	2440726	2441496	+	COG0638O	SACE_2252	Door
305202	2444972	2446156	+	-	SACE_2255	Door
305202	2446159	2446788	+	COG3764M	SACE_2256	Door
305204	2450510	2450782	+	-	SACE_2262	Door
305204	2450802	2451755	+	COG0805U	SACE_2263	Door
305206	2457697	2458275	+	COG1309K	SACE_2268	Door
305206	2458296	2459213	+	COG0491R	SACE_2269	Door
305208	2461918	2462676	+	COG1349KG	SACE_2272	Door
305208	2462673	2463617	+	COG1105G	SACE_2273	Door
305208	2463614	2464066	+	COG1762GT	SACE_2274	Door
305208	2464063	2465535	+	COG1299G	SACE_2275	Door
305213	2491030	2491185	+	-	SACE_2300	Door
305213	2491194	2494922	+	COG1112L	SACE_2301	Door
305215	2500632	2501603	-	COG1041L	SACE_2307	Door
305215	2501663	2502013	-	-	SACE_2308	Door
305217	2505147	2505641	-	-	SACE_2312	Door
305217	2505684	2505983	-	-	SACE_2313	Door
305217	2505998	2506318	-	COG3293L	SACE_2314	Door
305219	2511613	2512735	+	COG4974L	SACE_2322	Door
305219	2512735	2513061	+	COG3655K	SACE_2323	Door
305219	2513127	2514329	+	-	SACE_2324	Door
305220	2514616	2515038	+	-	SACE_2325	Door
305220	2515023	2516381	+	-	SACE_2326	Door
305221	2516347	2517621	-	-	SACE_2327	Door
305221	2517674	2518834	-	COG1804C	SACE_2328	Door
305222	2519917	2520459	+	COG2030I	SACE_2330	Door
305222	2520456	2521268	+	COG2301G	SACE_2331	Door
305223	2521735	2521896	-	-	SACE_2332	Door
305223	2521893	2522189	-	COG5659L	SACE_2333	Door
305224	2528991	2529974	-	COG0667C	SACE_2340	Door
305224	2529979	2530788	-	COG0300R	SACE_2341	Door
305225	2531112	2537738	+	COG3321Q	SACE_2342	Door
305225	2537777	2542105	+	COG3321Q	SACE_2343	Door
305225	2542102	2542395	+	-	SACE_2344	Door
305225	2542400	2543191	+	COG2267I	SACE_2345	Door
305225	2543188	2544402	+	COG1819GC	SACE_2346	Door
305226	2557542	2558273	+	COG0767Q	SACE_2356	Door
305226	2558278	2559117	+	COG0767Q	SACE_2357	Door
305226	2559114	2560328	+	COG1463Q	SACE_2358	Door
305226	2560325	2561344	+	COG1463Q	SACE_2359	Door
305226	2561380	2562336	+	COG1463Q	SACE_2360	Door
305226	2562336	2563379	+	COG1463Q	SACE_2361	Door
305226	2563379	2564443	+	COG1463Q	SACE_2362	Door
305226	2564443	2565555	+	COG1463Q	SACE_2363	Door
305226	2565561	2566103	+	-	SACE_2364	Door
305227	2566168	2566686	+	-	SACE_2365	Door
305227	2566703	2567335	+	COG4767V	SACE_2366	Door
305229	2583740	2585053	+	COG4585T	SACE_2380	Door
305229	2585046	2585729	+	COG2197TK	SACE_2381	Door
305230	2585730	2586635	-	COG2226H	SACE_2382	Door
305230	2586632	2586745	-	-	SACE_2383	Door
305231	2586870	2588360	-	COG3552R	SACE_2384	Door
305231	2588357	2589370	-	COG0714R	SACE_2385	Door
305231	2589433	2590698	-	COG1454C	SACE_2386	Door
305232	2591094	2591318	+	-	SACE_2388	Door
305232	2591335	2592513	+	COG0535R	SACE_2389	Door
305233	2594628	2595356	+	COG1402R	SACE_2391	Door
305233	2595353	2596129	+	COG4221R	SACE_2392	Door
305233	2596126	2597574	+	COG1215M	SACE_2393	Door
305234	2608312	2608566	-	-	SACE_2404	Door
305234	2608566	2609870	-	COG0508C	SACE_2405	Door
305234	2609872	2610843	-	COG0022C	SACE_2406	Door
305234	2610849	2611787	-	COG1071C	SACE_2407	Door
305234	2611841	2613610	-	COG0365I	SACE_2408	Door
305235	2613737	2614552	-	COG0589T	SACE_2409	Door
305235	2614568	2615755	-	COG4175E	SACE_2410	Door
305236	2616586	2617431	+	COG0672P	SACE_2412	Door
305236	2617428	2617793	+	COG2822P	SACE_2413	Door
305237	2617854	2620184	-	COG2217P	SACE_2414	Door
305237	2620197	2620631	-	-	SACE_2415	Door
305238	2626042	2626605	+	-	SACE_2422	Door
305238	2626618	2627955	+	COG1488H	SACE_2423	Door
305239	2632041	2632310	+	-	SACE_2426	Door
305239	2632342	2633346	+	-	SACE_2427	Door
305242	2641549	2642094	+	-	SACE_2434	Door
305242	2642108	2642623	+	COG0589T	SACE_2435	Door
305243	2642692	2643585	+	-	SACE_2436	Door
305243	2643605	2644813	+	COG1994R	SACE_2437	Door
305244	2646840	2647823	+	-	SACE_2440	Door
305244	2647882	2650560	+	COG1042C	SACE_2441	Door
305245	2650582	2651481	-	COG0589T	SACE_2442	Door
305245	2651506	2652336	-	COG0589T	SACE_2443	Door
305245	2652348	2653175	-	COG0589T	SACE_2444	Door
305245	2653247	2655670	-	COG1554G	SACE_2445	Door
305245	2655676	2656110	-	COG0589T	SACE_2446	Door
305245	2656070	2657686	-	COG1877G	SACE_2447	Door
305246	2675038	2675853	-	COG0589T	SACE_2465	Door
305246	2675850	2676689	-	COG0589T	SACE_2466	Door
305247	2680984	2681412	-	COG0723C	SACE_2470	Door
305247	2681438	2682025	-	-	SACE_2471	Door
305247	2682037	2683053	-	COG2951M	SACE_2472	Door
305248	2683191	2684993	-	COG3182S	SACE_2473	Door
305248	2685028	2686782	-	COG2372R	SACE_2474	Door
305249	2694842	2695708	+	COG3315Q	SACE_2482	Door
305249	2695736	2698177	+	COG0574G	SACE_2483	Door
305250	2705913	2707019	-	COG0330O	SACE_2493	Door
305250	2707022	2707453	-	COG1585OU	SACE_2494	Door
305252	2713075	2715261	-	COG2409R	SACE_2502	Door
305252	2715268	2715897	-	-	SACE_2503	Door
305254	2727416	2727823	-	-	SACE_2516	Door
305254	2727865	2728107	-	-	SACE_2517	Door
305256	2733088	2733798	-	COG0378OK	SACE_2524	Door
305256	2733821	2734495	-	COG0830O	SACE_2525	Door
305256	2734499	2736325	-	COG0804E	SACE_2526	Door
305256	2736318	2736887	-	COG0832E	SACE_2527	Door
305260	2746689	2746922	+	-	SACE_2540	Door
305260	2746880	2747125	+	-	SACE_2541	Door
305261	2763460	2764089	+	COG2197TK	SACE_2555	Door
305261	2764159	2764401	+	-	SACE_2556	Door
305262	2765264	2766220	-	COG0596R	SACE_2557	Door
305262	2766258	2767412	-	-	SACE_2558	Door
305264	2775338	2775973	-	-	SACE_2568	Door
305264	2776031	2776900	-	-	SACE_2569	Door
305266	2783924	2784130	-	COG2120S	SACE_2579	Door
305266	2784146	2784418	-	COG4288S	SACE_2580	Door
305268	2795362	2795583	-	-	SACE_2590	Door
305268	2795625	2796707	-	-	SACE_2591	Door
305270	2801517	2808623	+	COG3321Q	SACE_2595	Door
305270	2808632	2810116	+	COG2072P	SACE_2596	Door
305272	2835145	2835483	+	-	SACE_2614	Door
305272	2835494	2836627	+	COG1104E	SACE_2615	Door
305275	2853428	2854129	-	COG0179Q	SACE_2626	Door
305275	2854120	2855325	-	COG1304C	SACE_2627	Door
305275	2855322	2856134	-	COG3208Q	SACE_2628	Door
305275	2856131	2862484	-	COG3321Q	SACE_2629	Door
305275	2862520	2876250	-	COG3321Q	SACE_2630	Door
305275	2876305	2877468	-	COG2124Q	SACE_2631	Door
305277	2881976	2883229	-	COG2271G	SACE_2635	Door
305277	2883235	2884383	-	COG4948MR	SACE_2636	Door
305277	2884421	2885035	-	COG0800G	SACE_2637	Door
305277	2885026	2886012	-	COG3734G	SACE_2638	Door
305281	2902002	2902313	+	-	SACE_2654	Door
305281	2902310	2903239	+	COG2801L	SACE_2655	Door
305282	2915713	2917449	-	COG1173EP	SACE_2668	Door
305282	2917446	2918942	-	COG0747E	SACE_2669	Door
305282	2918986	2920239	-	COG3104E	SACE_2670	Door
305282	2920266	2920994	-	COG1123R	SACE_2671	Door
305282	2921069	2921929	-	COG0444EP	SACE_2672	Door
305283	2933032	2933532	+	-	SACE_2682	Door
305283	2933501	2933743	+	COG2249R	SACE_2683	Door
305284	2933853	2935124	-	COG2814G	SACE_2684	Door
305284	2935117	2936313	-	COG1473R	SACE_2685	Door
305286	2965882	2966712	+	COG1131V	SACE_2701	Door
305286	2966709	2968337	+	COG3559M	SACE_2702	Door
305286	2968391	2968825	+	-	SACE_2703	Door
305288	2982364	2982789	+	COG1366T	SACE_2721	Door
305288	2982786	2982923	+	-	SACE_2722	Door
305289	2986118	2986624	+	COG2041R	SACE_2726	Door
305289	2986594	2987358	+	COG1018C	SACE_2727	Door
305290	2993073	2993825	+	COG4221R	SACE_2735	Door
305290	2993873	2995021	+	COG0183I	SACE_2736	Door
305290	2995093	2995443	+	-	SACE_2737	Door
305291	2996673	2997929	+	-	SACE_2739	Door
305291	2998000	2998800	+	COG1024I	SACE_2740	Door
305291	2998805	2999194	+	COG1545R	SACE_2741	Door
305291	2999187	3000329	+	COG0183I	SACE_2742	Door
305291	3000341	3001558	+	COG1960I	SACE_2743	Door
305291	3001555	3002514	+	COG3173R	SACE_2744	Door
305291	3002573	3003790	+	COG1960I	SACE_2745	Door
305291	3003787	3004563	+	COG1028IQR	SACE_2746	Door
305291	3004560	3005348	+	COG0300R	SACE_2747	Door
305291	3005345	3006136	+	COG1024I	SACE_2748	Door
305291	3006181	3006582	+	-	SACE_2749	Door
305292	3006705	3008237	+	COG0318IQ	SACE_2750	Door
305292	3008234	3009295	+	COG0491R	SACE_2751	Door
305294	3013081	3013839	-	COG1028IQR	SACE_2756	Door
305294	3013934	3015952	-	COG1902C	SACE_2757	Door
305295	3016276	3017400	+	COG1960I	SACE_2758	Door
305295	3017437	3017757	+	-	SACE_2759	Door
305296	3023233	3024654	-	COG2814G	SACE_2763	Door
305296	3024651	3025520	-	-	SACE_2764	Door
305297	3034253	3034636	-	COG0657I	SACE_2774	Door
305297	3034633	3035130	-	COG0657I	SACE_2775	Door
305298	3038299	3039309	-	COG2515E	SACE_2778	Door
305298	3039323	3040597	-	COG2814G	SACE_2779	Door
305298	3040594	3041985	-	COG0624E	SACE_2780	Door
305299	3043870	3045399	-	COG1012C	SACE_2783	Door
305299	3045444	3045947	-	COG1853R	SACE_2784	Door
305299	3045980	3047281	-	COG1231E	SACE_2785	Door
305302	3068326	3069930	-	COG2936R	SACE_2806	Door
305302	3069927	3070547	-	COG1309K	SACE_2807	Door
305303	3078522	3079481	-	COG1018C	SACE_2819	Door
305303	3079501	3079752	-	-	SACE_2820	Door
305303	3079749	3080813	-	COG4638PR	SACE_2821	Door
305303	3080810	3082165	-	-	SACE_2822	Door
305305	3088825	3090132	+	COG1301C	SACE_2830	Door
305305	3090173	3091096	+	COG2358R	SACE_2831	Door
305306	3091075	3092460	-	COG0642T	SACE_2832	Door
305306	3092463	3093125	-	COG0745TK	SACE_2833	Door
305307	3096679	3096879	+	COG1141C	SACE_2838	Door
305307	3096876	3098064	+	COG1251C	SACE_2839	Door
305309	3101437	3104379	-	-	SACE_2844	Door
305309	3104376	3104810	-	-	SACE_2845	Door
305310	3109589	3110119	+	COG0824R	SACE_2849	Door
305310	3110122	3111282	+	COG1960I	SACE_2850	Door
305310	3111285	3113351	+	COG1042C	SACE_2851	Door
305310	3113348	3114124	+	COG1024I	SACE_2852	Door
305312	3130390	3131202	-	COG0169E	SACE_2867	Door
305312	3131204	3132238	-	COG0337E	SACE_2868	Door
305312	3132235	3133092	-	COG1940KG	SACE_2869	Door
305313	3133441	3134607	+	COG0399M	SACE_2870	Door
305313	3134604	3135698	+	COG0673R	SACE_2871	Door
305313	3135691	3136392	+	COG0546R	SACE_2872	Door
305315	3155691	3156074	-	-	SACE_2880	Door
305315	3156088	3156702	-	COG0655R	SACE_2881	Door
305316	3158908	3159516	+	COG0807H	SACE_2884	Door
305316	3159513	3161198	+	COG2319R	SACE_2885	Door
305317	3161308	3162291	+	COG1262S	SACE_2886	Door
305317	3162351	3163445	+	COG1985H	SACE_2887	Door
305318	3163592	3164959	+	COG0076E	SACE_2888	Door
305318	3164956	3165561	+	COG1045E	SACE_2889	Door
305319	3171690	3172565	+	COG0031E	SACE_2893	Door
305319	3172562	3173392	+	COG2226H	SACE_2894	Door
305319	3173389	3174855	+	COG1012C	SACE_2895	Door
305319	3174904	3176463	+	COG2272I	SACE_2896	Door
305319	3176509	3177264	+	-	SACE_2897	Door
305319	3177261	3178355	+	COG0655R	SACE_2898	Door
305319	3178397	3181129	+	COG2197TK	SACE_2899	Door
305320	3182233	3182529	+	-	SACE_2901	Door
305320	3182582	3182689	+	-	SACE_2902	Door
305321	3182766	3183128	-	COG0589T	SACE_2903	Door
305321	3183158	3184501	-	COG2814G	SACE_2904	Door
305322	3184664	3185521	-	COG1082G	SACE_2905	Door
305322	3185518	3185919	-	-	SACE_2906	Door
305322	3185965	3186963	-	COG1082G	SACE_2907	Door
305325	3218912	3219688	-	COG0596R	SACE_2935	Door
305325	3219694	3220002	-	-	SACE_2936	Door
305326	3220164	3220880	+	COG2154H	SACE_2937	Door
305326	3220915	3221199	+	-	SACE_2938	Door
305327	3221274	3222890	-	COG1574R	SACE_2939	Door
305327	3222955	3225705	-	COG0477GEPR	SACE_2940	Door
305330	3238000	3239415	+	COG1271C	SACE_2955	Door
305330	3239412	3240434	+	COG1294C	SACE_2956	Door
305331	3240922	3241593	+	-	SACE_2958	Door
305331	3241613	3241957	+	-	SACE_2959	Door
305332	3243244	3244404	-	COG0665E	SACE_2961	Door
305332	3244401	3245840	-	COG0591ER	SACE_2962	Door
305332	3245869	3247002	-	COG0665E	SACE_2963	Door
305334	3259401	3259877	-	COG2080C	SACE_2974	Door
305334	3259947	3262274	-	COG1529C	SACE_2975	Door
305335	3270198	3271379	+	COG1940KG	SACE_2984	Door
305335	3271410	3272561	+	COG0673R	SACE_2985	Door
305335	3272561	3273565	+	COG1082G	SACE_2986	Door
305335	3273602	3275101	+	COG1129G	SACE_2987	Door
305335	3275134	3276099	+	COG1172G	SACE_2988	Door
305335	3276151	3277206	+	COG1879G	SACE_2989	Door
305336	3277314	3278057	+	COG3828S	SACE_2990	Door
305336	3278127	3280610	+	COG2133G	SACE_2991	Door
305336	3280673	3281878	+	COG1260I	SACE_2992	Door
305336	3281875	3282726	+	COG0382H	SACE_2993	Door
305336	3282723	3283751	+	-	SACE_2994	Door
305336	3283766	3285172	+	COG1082G	SACE_2995	Door
305337	3285199	3286038	+	COG1099R	SACE_2996	Door
305337	3286044	3287138	+	COG1082G	SACE_2997	Door
305337	3287135	3288520	+	COG1524R	SACE_2998	Door
305338	3289539	3290378	+	COG1082G	SACE_3000	Door
305338	3290439	3290936	+	COG1733K	SACE_3001	Door
305339	3291236	3291754	+	COG3832S	SACE_3002	Door
305339	3291754	3292815	+	COG2141C	SACE_3003	Door
305341	3294658	3295038	-	-	SACE_3006	Door
305341	3295026	3295166	-	-	SACE_3007	Door
305341	3295209	3295655	-	-	SACE_3008	Door
305342	3303921	3307172	+	COG1020Q	SACE_3015	Door
305342	3307195	3308199	+	COG2175Q	SACE_3016	Door
305342	3308196	3309266	+	COG2423E	SACE_3017	Door
305344	3322525	3323361	+	COG0702MG	SACE_3029	Door
305344	3323413	3323958	+	COG0563F	SACE_3030	Door
305345	3327631	3328617	+	COG0614P	SACE_3034	Door
305345	3328675	3344964	+	COG1020Q	SACE_3035	Door
305345	3344961	3345164	+	COG3251S	SACE_3036	Door
305347	3350341	3351651	+	COG1804C	SACE_3040	Door
305347	3351653	3352519	+	COG0119E	SACE_3041	Door
305348	3354573	3354902	-	-	SACE_3044	Door
305348	3354926	3355492	-	-	SACE_3045	Door
305349	3356995	3357126	+	-	SACE_3047	Door
305349	3357129	3358247	+	COG3320Q	SACE_3048	Door
305350	3363912	3365426	-	COG4147R	SACE_3054	Door
305350	3365423	3365671	-	-	SACE_3055	Door
305352	3368916	3369830	+	-	SACE_3058	Door
305352	3369827	3370348	+	COG0680C	SACE_3059	Door

## Sheet: Table S4
Table S4. Novel ncRNAs annotated with secondary strutture and dynamic profile across the feremntation. Unique identifier, chromosome location, and size indicated.
Novel ncRNAs	Start	Stop	Name	Size	Strand
chr1	401810	401943	ncRNA 17	133	+
chr1	544311	544951	ncRNA 28	640	+
chr1	545443	545576	ncRNA 29	133	+
chr1	1162163	1162454	ncRNA 44	291	+
chr1	2122022	2122112	ncRNA 73	90	+
chr1	5688022	5688405	ncRNA 149	383	+
chr1	5966352	5966724	ncRNA 159	372	+
chr1	5985003	5985262	ncRNA 160	259	+
chr1	6284622	6284673	ncRNA 163	51	+
chr1	6293836	6294126	ncRNA 164	290	+
chr1	7283958	7284104	ncRNA 174	146	+
chr1	7325733	7325971	ncRNA 175	238	+
chr1	7896193	7896662	ncRNA 188	469	+
chr1	8136524	8137473	ncRNA 188	949	+

## Sheet: Table S5
Table S5. Gene-ontology analysis. Enrichment for GO terms at exponential, transitional and stationary phases within S.erythraea growth cycle.
	Before		During		After
Term	Enrichment	P-Value	Enrichment	P-Value	Enrichment	P-Value
Amino acid transport and metabolism	1.107	0.0202483	1.175	0.0109807	1.027	0.197368
Carbohydrate transport and metabolism	1.552	1.73568e-16	0.888	0.775876	0.834	0.171802
Cell wall membrane envelope biogenesis	1.268	0.0430688	0.703	0.207327	1.117	0.429798
Coenzyme transport and metabolism	0.766	0.185993	1.357	0.0321607	1.211	0.0649618
Defense mechanisms	1.146	1.38919	1.272	1.0623	1.01	1.8442
Energy production and conversion	1.259	0.000680092	0.77	0.182844	1.184	0.00552506
Function unknown	0.912	9.65613e-16	0.886	4.16998e-08	0.889	1.3406e-14
General function prediction only	1.059	0.0757392	1.197	0.00222649	1.043	0.0827967
Inorganic ion transport and metabolism	1.052	0.89183	1.018	1.25179	1.147	0.215867
Intracellular trafficking secretion and vesicular transport	0.194	0.300498	1.097	4.14895	2.045	0.0371344
Lipid transport and metabolism	1.21	0.0115765	0.993	1.01811	0.953	0.883411
Nucleotide transport and metabolism	0.814	0.878234	1.108	1.45022	1.434	0.00810399
Posttranslational modification	0.662	0.0406891	0.939	1.50527	1.536	8.98885e-06
Replication recombination and repair	0.919	0.888011	0.675	0.0274154	0.722	0.00689166
Secondary metabolites biosynthesis transport and catabolism.txt	1.514	1.87551e-06	0.832	0.741329	0.911	0.867825
Signal transduction mechanisms	1.016	1.06626	1.486	0.00111058	0.866	0.584354
Transcription Regulation	0.718	0.00169851	1.451	1.94353e-09	1.061	0.0536942
Translation ribosomal structure and biogenesis	0.282	9.29082e-11	0.986	1.41366	1.887	1.12007e-16

## Sheet: Table S6
Supplementary Table S6. Gene expression profiles for annotated genes. Gene identifier, description and expression before Quantile normalization (FPKM) indicated. Reads were aligned using Bowtie 2 and analysed using Cufflinks. Genes marked with "+" in Column J were considered highly expressed.
		bowtie2 results before normalization								Normalized within libraries
Gene	Description	23h	41h	48h	51h	57h	72h	93h		23h	41h	48h	51h	57h	72h	93h
SACE_0001	dnaA_chromosomal_replication_initiator_protein_DnaA	7.43906	4.84304	9.77991	42.1086	7.40187	2.08011	6.04908	+	7.43906	8.75724	5.05118	6.03217	5.48019	4.72807	6.06579
SACE_0003	dnaN_DNA_polymerase_III_beta_subunit	5.20378	6.0363	17.0547	40.9198	14.0407	5.67019	18.9707	+	5.20378	10.9149	8.80853	5.86186	10.3954	12.8883	19.023
SACE_0004	gnd2_phosphogluconate_dehydrogenase_(decarboxylating)	28.6195	13.9114	72.0522	197.952	50.5715	12.4056	101.978	+	28.6195	25.1548	37.214	28.3572	37.4421	28.1977	102.26
SACE_0005	recF_DNA_replication_and_repair_protein	6.65094	4.33485	15.5387	54.8705	10.17	2.31139	15.6952	+	6.65094	7.83833	8.02551	7.86034	7.52969	5.25375	15.7386
SACE_0006	hypothetical_protein	8.1411	5.14294	7.74557	48.2325	5.84227	3.25064	8.02251	+	8.1411	9.29953	4.00048	6.90943	4.32549	7.38866	8.04467
SACE_0008	gyrB_DNA_gyrase_subunit_B	22.0797	11.3951	34.1494	47.3529	40.5216	7.53103	75.0347	+	22.0797	20.6048	17.6377	6.78343	30.0014	17.1179	75.2419
SACE_0009	gyrA_DNA_gyrase_subunit_A	21.1563	13.4347	45.6106	75.3266	41.7039	9.44624	74.291	+	21.1563	24.2928	23.5572	10.7907	30.8767	21.4712	74.4962
SACE_0010	hypothetical_protein_Rv0007	26.1098	12.397	57.4261	319.953	33.6603	16.0239	62.3161	+	26.1098	22.4165	29.6598	45.8342	24.9214	36.4222	62.4882
SACE_0011	hypothetical_protein	344.779	236.838	278.966	4111.95	109.774	66.1057	259.386	+	344.779	428.254	144.082	589.047	81.2744	150.257	260.102
SACE_0012	TetR_family_transcriptional_regulator	2.61713	3.89917	4.23044	32.4196	3.98308	0.943735	4.39885	-	2.61713	7.05053	2.18497	4.6442	2.94899	2.1451	4.411
SACE_0013	lignostilbene_alpha/beta_dioxygenase	8.37987	5.18391	2.58409	31.6631	5.368	1.13521	2.72433	+	8.37987	9.37361	1.33465	4.53582	3.97435	2.58032	2.73185
SACE_0014	mmpL10_conserved_large_membrane_protein	3.57912	2.9795	2.4836	12.9475	2.98798	0.896104	2.66172	-	3.57912	5.38757	1.28274	1.85476	2.21224	2.03683	2.66907
SACE_0015	acyl_CoA_dehydrogenase	9.32494	4.90795	3.54169	39.606	5.21652	1.15342	3.7917	+	9.32494	8.87462	1.82924	5.67367	3.8622	2.62171	3.80217
SACE_0016	transcriptional_regulator,_LuxR_family	3.71217	2.99466	1.55502	19.1744	4.02781	1.54879	2.36997	-	3.71217	5.41499	0.803148	2.74678	2.98211	3.52037	2.37651
SACE_0017	hypothetical_protein	5.58262	4.50788	1.80757	20.8047	5.64236	1.48389	2.43074	-	5.58262	8.1512	0.933584	2.98033	4.17749	3.37286	2.43745
SACE_0018	amine_oxidase,_flavin_containing	6.22369	4.84081	2.42214	32.233	4.80925	1.12857	1.39876	-	6.22369	8.75322	1.251	4.61747	3.56067	2.56523	1.40263
SACE_0019	AMP_dependent_synthetase_and_ligase	6.98924	7.95195	1.54401	37.0629	5.2519	0.801283	0.765263	+	6.98924	14.3788	0.79746	5.30936	3.8884	1.82131	0.767376
SACE_0020	hypothetical_protein	1.95863	3.24194	1.4445	16.974	2.87056	1.25288	1.45207	-	1.95863	5.86212	0.746063	2.43158	2.1253	2.84778	1.45608
SACE_0021	putative_multi_domain_beta_ketoacyl_synthase	2.05188	2.16308	0.900857	9.30841	2.34308	0.910095	1.23381	-	2.05188	3.91131	0.46528	1.33345	1.73477	2.06864	1.23722
SACE_0022	putative_multi_domain_beta_ketoacyl_synthase	4.57904	2.95407	1.21403	11.5532	3.28411	1.48966	2.16606	-	4.57904	5.34159	0.62703	1.65503	2.43149	3.38598	2.17204
SACE_0023	beta_ketoacyl_synthase	3.2308	2.81497	1.40484	13.5054	2.7885	1.08033	1.70794	-	3.2308	5.09006	0.725581	1.93469	2.06455	2.45557	1.71266
SACE_0024	2_nitropropane_dioxygenase,_NPD	2.34167	2.42869	1.26153	6.40995	2.06038	0.917448	1.15432	-	2.34167	4.39159	0.651563	0.918242	1.52546	2.08535	1.15751
SACE_0025	acyl_CoA_dehydrogenase_domain_protein	0.904542	1.34877	0.605521	3.35653	1.08303	0.635287	0.704481	-	0.904542	2.43886	0.312743	0.480832	0.801854	1.444	0.706426
SACE_0026	accA_acetyl_carboxylase	2.69546	2.6762	1.6329	12.6593	2.69238	0.973141	1.57274	-	2.69546	4.83914	0.84337	1.81347	1.99338	2.21194	1.57709
SACE_0027	acetyl_CoA_carboxylase,_biotin_carboxyl_carrier_protein	1.61851	2.06356	0.732855	17.4912	3.31524	1.71541	1.611	-	1.61851	3.73135	0.378509	2.50566	2.45453	3.89912	1.61545
SACE_0028	acetyl_CoA_carboxylase	3.09351	3.147	1.38254	21.6093	3.19103	1.50653	1.62464	-	3.09351	5.69045	0.714061	3.09559	2.36257	3.42432	1.62912
SACE_0029	RNA_polymerase_sigma_factor	0.671843	1.91369	2.13108	13.0071	2.83512	1.5188	0.762781	-	0.671843	3.46036	1.10067	1.86331	2.09907	3.45222	0.764888
SACE_0030	probable_ATP_dependent_Clp_protease_ATP_binding_subunit	1.30465	0.665855	1.77432	11.5061	0.88844	1.25662	1.38584	-	1.30465	1.20401	0.91641	1.64827	0.657782	2.85629	1.38967
SACE_0031	hypothetical_protein	0	3.0251	1.16054	16.5031	0	1.13782	1.55298	-	0	5.47002	0.599404	2.36411	0	2.58626	1.55727
SACE_0032	hypothetical_protein	6.9493	5.17018	18.2939	56.3067	11.3503	5.9479	14.3114	+	6.9493	9.34879	9.44856	8.06608	8.40356	13.5195	14.3509
SACE_0033	hypothetical_protein	25.654	10.7327	68.4856	491.368	28.0479	26.2727	62.6207	+	25.654	19.4071	35.3718	70.3897	20.7661	59.7175	62.7936
SACE_0034	putative_peptidyl_prolyl_cis_trans_isomerase	66.7385	56.0573	342.149	1183.64	233.16	61.7027	280.444	+	66.7385	101.363	176.715	169.559	172.627	140.25	281.219
SACE_0035	rhomboid_like_protein	23.7616	16.8422	94.8796	379.171	57.0587	11.474	63.6392	+	23.7616	30.4543	49.004	54.3173	42.2451	26.0803	63.8149
SACE_0036	hypothetical_protein	0.352573	1.85335	6.67934	31.3125	4.15988	0.712932	2.73053	-	0.352573	3.35125	3.44978	4.4856	3.07989	1.62049	2.73807
SACE_0037	hypothetical_protein	116.845	28.881	200.108	448.32	111.933	40.0016	90.044	+	116.845	52.223	103.353	64.2229	82.8725	90.9232	90.2926
SACE_0038	srtB_putative_sortase_like_protein	4.63133	4.35259	5.05545	30.2676	5.0953	1.93806	3.35016	-	4.63133	7.8704	2.61107	4.33592	3.77245	4.40519	3.35941
SACE_0039	hypothetical_protein	0	4.77537	1.15266	18.2949	2.12978	0	0	-	0	8.63488	0.595335	2.62079	1.57685	0	0
SACE_0040	pabA_putative_p_aminobenzoate_synthase_glutamine_amidotransferase	8.42634	4.72917	38.0164	135.889	13.418	4.00396	9.31618	+	8.42634	8.55135	19.6349	19.4665	9.93442	9.10095	9.3419
SACE_0041	transposase_for_IS3518	80.4428	25.6766	174.924	261.287	67.7125	9.28254	39.0007	+	80.4428	46.4288	90.3457	37.43	50.133	21.0991	39.1084
SACE_0042	transposase_for_IS3508i	23.7209	7.5315	9.83952	87.7118	11.0119	1.44301	6.77165	+	23.7209	13.6185	5.08198	12.5649	8.15302	3.27994	6.79034
SACE_0043	hypothetical_protein	13.162	8.74627	48.8203	155.674	23.734	3.84661	25.3794	+	13.162	15.8151	25.215	22.3007	17.5722	8.7433	25.4495
SACE_0044	pknBSERine/threonine_protein_kinase	14.6193	8.84389	50.4079	119.569	25.9843	5.89604	27.4415	+	14.6193	15.9916	26.035	17.1286	19.2382	13.4016	27.5173
SACE_0045	pknA_putative_serine/threonine_protein_kinase	4.94692	4.87403	28.1575	74.6047	11.2913	3.45025	12.6036	+	4.94692	8.81329	14.543	10.6873	8.35983	7.84239	12.6385
SACE_0046	peptidoglycan_glycosyltransferase	10.9628	8.47337	48.0852	113.247	23.9715	5.21679	21.7345	+	10.9628	15.3217	24.8353	16.2229	17.748	11.8577	21.7945
SACE_0047	ftsW2_putative_cell_division_protein	20.7501	12.1881	77.1609	142.915	34.8419	6.60163	32.4003	+	20.7501	22.0387	39.8525	20.4729	25.7962	15.0054	32.4898
SACE_0048	protein_serine/threonine_phosphatases	35.9677	17.0158	140.866	282.774	68.2197	17.1207	81.4255	+	35.9677	30.7681	72.7552	40.5081	50.5085	38.915	81.6503
SACE_0049	FHA_domain_containing_protein	16.0954	23.3007	102.674	168.441	77.5214	31.2914	118.332	+	16.0954	42.1326	53.0295	24.1296	57.3952	71.125	118.659
SACE_0050	FHA_domain_containing_protein	40.9552	53.7072	277.855	297.467	176.222	67.1958	236.838	+	40.9552	97.114	143.508	42.6129	130.471	152.735	237.492
SACE_0051	putative_exported_phosphatase	6.48656	4.45681	1.74159	40.5636	3.06166	1.94954	2.47455	+	6.48656	8.05886	0.899507	5.81084	2.26679	4.43128	2.48139
SACE_0052	phoD_phosphodiesterase/alkaline_phosphatase_D	3.52872	2.83803	1.44454	14.1345	3.30216	1.08809	1.68712	-	3.52872	5.13176	0.746084	2.02481	2.44485	2.47322	1.69178
SACE_0053	beta_lactamase_fold_like_Zn_dependent_hydrolase	6.38047	4.88419	1.3234	26.3934	5.35595	1.53105	1.83174	-	6.38047	8.83165	0.683519	3.78092	3.96544	3.48006	1.8368
SACE_0054	pyridoxal_dependent_decarboxylase_family_protein,_putative	2.36732	2.51446	1.10952	13.3977	2.07054	1.03811	1.72534	-	2.36732	4.54667	0.573052	1.91926	1.53298	2.35961	1.73011
SACE_0055	hypothetical_glycine_rich_protein	0	0	0	14.9422	1.74146	0	6.84729	-	0	0	0	2.1405	1.28934	0	6.8662
SACE_0056	putative_ABC_transporter_ATP_binding_protein	6.08734	4.93146	2.66729	40.912	5.63852	1.40726	3.74706	+	6.08734	8.91713	1.37762	5.86074	4.17464	3.19869	3.7574
SACE_0057	monooxygenase,_FAD_binding	5.03689	3.56783	5.06292	22.7728	5.28842	1.61856	1.93353	-	5.03689	6.45139	2.61493	3.26227	3.91544	3.67897	1.93887
SACE_0058	putative_acetyltransferase	3.44487	3.67365	1.1363	26.1466	3.11975	1.30543	1.97616	-	3.44487	6.64274	0.586883	3.74557	2.3098	2.96723	1.98162
SACE_0059	transcriptional_regulator,_IclR_family	2.30399	4.6637	6.27193	32.0693	7.76209	2.00389	4.40202	+	2.30399	8.43296	3.23937	4.59401	5.74689	4.55482	4.41417
SACE_0060	hypothetical_protein	3.47818	5.62495	38.191	136.699	15.0136	7.11343	10.1012	+	3.47818	10.1711	19.7251	19.5824	11.1157	16.1687	10.1291
SACE_0061	NAD_dependent_epimerase/dehydratase	6.22597	3.6211	11.6814	59.9832	5.84777	3.4361	4.62436	+	6.22597	6.54772	6.03327	8.59275	4.32957	7.81022	4.63713
SACE_0062	hypothetical_protein	0	28.6934	0	91.9047	0	0	0	+	0	51.8838	0	13.1656	0	0	0
SACE_0063	FAD_linked_oxidoreductase	3.02886	2.43084	1.20944	16.3636	3.63403	1.2237	1.47567	-	3.02886	4.39548	0.624661	2.34412	2.69056	2.78145	1.47974
SACE_0064	amino_acid_aldolase_or_racemase_like	2.76	1.6532	2.08569	11.0387	2.47631	0.864422	2.13344	-	2.76	2.98933	1.07723	1.58132	1.83341	1.96482	2.13933
SACE_0065	TetR_family_transcriptional_regulator	7.02327	5.51206	11.53	33.9501	10.6219	3.32324	10.0769	+	7.02327	9.96697	5.95508	4.86344	7.86423	7.55369	10.1047
SACE_0066	hypothetical_protein	3.82526	2.58762	6.35844	27.6995	4.18726	1.47632	3.82806	-	3.82526	4.67897	3.28405	3.96803	3.10016	3.35566	3.83863
SACE_0067	hypothetical_protein	235.086	438.308	2267.09	14553	1140.95	944.447	1684.38	+	235.086	792.553	1170.92	2084.75	844.733	2146.72	1689.03
SACE_0068	hypothetical_protein	89.3353	237.808	875.236	6352.85	495.083	293.151	522.561	+	89.3353	430.007	452.047	910.062	366.549	666.329	524.004
SACE_0069	regulator	12.2545	14.8272	124.471	254.22	61.166	23.6665	40.1075	+	12.2545	26.8107	64.2874	36.4177	45.2861	53.7937	40.2182
SACE_0070	aminoglycoside_phosphotransferase	2.61016	3.55278	14.7334	35.1528	8.80995	1.36803	4.66988	+	2.61016	6.42419	7.60958	5.03574	6.5227	3.10952	4.68277
SACE_0071	hypothetical_protein	40.9732	19.9994	101.091	552.852	36.6511	5.05812	14.1693	+	40.9732	36.1632	52.2121	79.1975	27.1357	11.4971	14.2085
SACE_0072	mphB_macrolide_2'_phosphotransferase	1.23059	2.58039	12.4239	46.9954	4.15243	1.10721	1.27037	+	1.23059	4.66589	6.41675	6.73221	3.07437	2.51667	1.27388
SACE_0073	probable_copper_resistance_protein	5.80201	3.58398	8.22794	41.9944	7.63615	3.68525	92.1832	+	5.80201	6.4806	4.24962	6.01581	5.65365	8.37652	92.4377
SACE_0074	hypothetical_protein	6.05191	4.38693	5.81214	32.1739	5.40173	2.76925	81.6711	+	6.05191	7.9325	3.00189	4.609	3.99933	6.29448	81.8966
SACE_0075	hypothetical_protein	17.0468	10.0813	28.2612	145.452	13.4907	2.47243	25.3056	+	17.0468	18.2292	14.5965	20.8364	9.98824	5.61981	25.3755
SACE_0076	glycine_betaine_transporter,_BCCT_family	131.661	38.6318	307.885	764.441	154.481	49.2685	194.918	+	131.661	69.8545	159.018	109.508	114.375	111.987	195.456
SACE_0077	ABC_quaternary_amine_transporter,_permease_component	26.8387	11.162	58.7677	139.684	37.4674	9.21733	24.8608	+	26.8387	20.1832	30.3527	20.0101	27.7401	20.9509	24.9295
SACE_0078	putative_ABC_transporter_ATP_binding_protein	19.1413	9.23595	33.268	91.2373	20.2292	3.72131	12.0571	+	19.1413	16.7006	17.1825	13.07	14.9773	8.4585	12.0904
SACE_0079	probable_ABC_quaternary_amine_transporter,_permease_component	17.9793	11.0702	33.6652	139.68	23.228	5.46816	17.1285	+	17.9793	20.0172	17.3876	20.0096	17.1975	12.4291	17.1758
SACE_0080	possible_glycine_betaine/carnitine/choline_binding_protein_precursor	10.3331	6.45086	17.0333	73.3596	10.2417	2.52787	7.59195	+	10.3331	11.6645	8.79747	10.509	7.58274	5.74582	7.61291
SACE_0081	hypothetical_protein	3.17669	6.062	3.58584	44.8763	5.92037	2.66407	2.70959	+	3.17669	10.9614	1.85203	6.42864	4.38332	6.0554	2.71708
SACE_0082	hypothetical_protein	0.211475	0.857078	0.821282	8.10536	1.90092	0.154245	0.4932	-	0.211475	1.54978	0.424181	1.16111	1.40741	0.350598	0.494561
SACE_0083	probable_lipase	3.56504	2.92974	2.41253	17.2469	3.9643	0.934437	2.83667	-	3.56504	5.29759	1.24604	2.47066	2.93508	2.12396	2.84451
SACE_0084	drug_resistance_transporter,_EmrB/QacA_family	0.610705	1.24313	0.591007	3.43328	1.40215	0.601257	0.768831	-	0.610705	2.24785	0.305247	0.491826	1.03812	1.36665	0.770954
SACE_0085	transcriptional_regulator,_ArsR_family	0.760465	0.742104	1.31975	4.97748	0.749354	0.963147	0.125103	-	0.760465	1.34188	0.68163	0.713037	0.554806	2.18922	0.125449
SACE_0086	hypothetical_protein	2.1613	1.33785	3.45858	13.374	1.67121	1.24851	1.54538	-	2.1613	2.41911	1.78631	1.91586	1.23733	2.83784	1.54965
SACE_0087	hypothetical_protein	3.86706	3.3827	11.7413	57.8678	4.89525	2.68887	17.9491	+	3.86706	6.11664	6.06421	8.2897	3.62434	6.11177	17.9986
SACE_0088	hypothetical_protein	26.8441	7.96091	32.3411	73.4878	25.6052	4.75004	14.4247	+	26.8441	14.395	16.7037	10.5273	18.9576	10.7968	14.4646
SACE_0089	hypothetical_protein	5.1279	6.18618	16.9507	38.6618	14.2067	3.32826	9.15273	+	5.1279	11.1859	8.75479	5.5384	10.5183	7.56509	9.178
SACE_0090	hypothetical_protein	2.39953	9.10453	8.63713	47.8489	7.22593	2.53397	4.51703	+	2.39953	16.4629	4.46096	6.85447	5.34993	5.75967	4.52951
SACE_0091	hypothetical_protein	6.42739	9.44641	8.95964	76.841	12.103	2.21785	10.9528	+	6.42739	17.0811	4.62753	11.0077	8.96082	5.04116	10.9831
SACE_0092	short_chain_dehydrogenase/reductase_SDR	6.69543	2.8332	15.0131	58.5601	8.75094	5.01246	9.15022	+	6.69543	5.12304	7.75408	8.38889	6.47902	11.3933	9.17549
SACE_0093	hypothetical_protein	0	19.9706	0	78.4968	0	0	0	+	0	36.111	0	11.2449	0	0	0
SACE_0094	oxidoreductase,_aldo/keto_reductase_family	2.91963	2.94722	4.0458	17.3584	5.1477	1.29896	2.38198	-	2.91963	5.3292	2.0896	2.48663	3.81125	2.95252	2.38855
SACE_0095	rkpK_UDP_glucose_6_dehydrogenase_protein	105.349	17.8521	37.3904	259.623	45.963	7.76717	28.8907	+	105.349	32.2803	19.3116	37.1917	34.0301	17.6547	28.9705
SACE_0096	ggt1_putative_gamma_glutamyl_transferase	2.25895	2.61244	7.43499	28.2855	4.61358	2.80296	6.61559	-	2.25895	4.72385	3.84007	4.05196	3.4158	6.3711	6.63386
SACE_0097	diguanylate_cyclase/phosphodiesterase_with_PAS/PAC_sensor(s)	6.53564	4.35956	11.6807	49.4921	7.19838	2.84192	7.94475	+	6.53564	7.88301	6.03294	7.08987	5.32954	6.45965	7.96669
SACE_0098	glxK_glycerate_kinase	1.52707	1.18121	1.2381	6.79472	1.12133	0.362206	1.07659	-	1.52707	2.13589	0.639459	0.973361	0.83021	0.82329	1.07956
SACE_0099	integral_membrane_transporter	1.31513	1.00643	0.45804	2.91994	0.756694	0.475901	0.194857	-	1.31513	1.81985	0.236571	0.418289	0.56024	1.08172	0.195395
SACE_0100	permease_of_the_drug/metabolite_transporter_(DMT)_superfamily	2.42863	2.56396	2.38983	12.1493	2.97599	0.55785	2.66496	-	2.42863	4.63618	1.23431	1.74041	2.20336	1.26799	2.67231
SACE_0101	two_component_system_response_regulator	2.60545	7.39828	13.4318	31.5111	11.9552	2.82359	5.84596	+	2.60545	13.3777	6.93734	4.51404	8.85141	6.41799	5.8621
SACE_0102	two_component_sensor_kinase	15.1187	8.65237	26.8662	110.78	13.6568	3.75042	5.50549	+	15.1187	15.6453	13.876	15.8696	10.1112	8.52467	5.52069
SACE_0103	hypothetical_protein	3.63145	3.04932	21.2825	111.614	10.3514	7.15288	4.46571	+	3.63145	5.51382	10.9921	15.989	7.66398	16.2584	4.47804
SACE_0104	glycosyl_transferase	5.08295	4.62178	9.89775	48.5016	7.94763	2.50375	7.01057	+	5.08295	8.35716	5.11205	6.94798	5.88426	5.691	7.02993
SACE_0105	hypothetical_protein	5.04868	4.6639	24.3629	49.8889	10.3177	3.07352	9.78376	+	5.04868	8.43333	12.5831	7.14671	7.63901	6.98608	9.81077
SACE_0106	hypothetical_protein	4.68298	3.55539	6.92789	27.1988	4.58404	1.14249	3.08724	-	4.68298	6.42891	3.57816	3.8963	3.39393	2.59686	3.09577
SACE_0107	msrA_peptide_methionine_sulfoxide_reductase	20.273	16.3338	94.3074	331.302	43.3068	17.8773	50.7522	+	20.273	29.535	48.7084	47.4599	32.0635	40.6349	50.8923
SACE_0108	endo_1,4_beta_glucanase	5.30221	3.24837	1.92006	17.8038	4.83618	0.992375	2.67622	-	5.30221	5.87375	0.991683	2.55044	3.5806	2.25566	2.68361
SACE_0109	hypothetical_protein	6.86056	5.16619	4.3485	51.5108	4.83168	3.07126	3.0292	+	6.86056	9.34157	2.24594	7.37906	3.57728	6.98094	3.03756
SACE_0110	chb_secreted_chitin_binding_protein	4.28522	4.5256	8.08192	21.0785	9.12749	3.08144	3.6446	-	4.28522	8.18325	4.1742	3.01954	6.75781	7.00407	3.65467
SACE_0111	pyridoxamine_5'_phosphate_oxidase_related,_FMN_binding	15.0673	7.06216	19.9262	130.843	13.6958	8.09148	16.8741	+	15.0673	12.7699	10.2916	18.7436	10.1401	18.3918	16.9207
SACE_0112	RNA_polymerase,_sigma_70_factor,_ECF_subfamily	1.38083	1.78807	1.26774	13.5046	2.79168	1.0497	1.60834	-	1.38083	3.23322	0.654771	1.93457	2.0669	2.38595	1.61278
SACE_0113	hypothetical_protein	32.521	10.062	52.7433	345.702	29.0535	11.6187	29.0863	+	32.521	18.1942	27.2412	49.5227	21.5106	26.4092	29.1666
SACE_0114	mutM,_fpg_formamidopyrimidine_DNA_glycosylase	6.795	5.60675	13.5174	44.4265	10.1579	3.54707	7.71116	+	6.795	10.1382	6.98154	6.3642	7.52068	8.06245	7.73245
SACE_0115	sensor_kinase,_two_component_system	7.84479	5.68125	28.7025	145.47	14.8105	5.07645	12.71	+	7.84479	10.2729	14.8245	20.839	10.9654	11.5387	12.7451
SACE_0116	possible_signal_peptide_peptidase	19.7845	11.7332	76.6112	364.144	40.4254	12.9354	31.7931	+	19.7845	21.2161	39.5686	52.1645	29.9302	29.402	31.8809
SACE_0117	response_regulator,_two_component_system	10.978	5.25136	35.5778	135.498	15.561	2.75139	9.76758	+	10.978	9.49558	18.3754	19.4105	11.5211	6.25387	9.79455
SACE_0118	hypothetical_protein	4.75287	5.13267	21.5361	97.5171	9.34384	0.602148	5.8708	+	4.75287	9.28096	11.1231	13.9696	6.91798	1.36867	5.88701
SACE_0119	sodium:solute_symporter,_SSF	7.62158	4.72752	6.89214	45.8534	6.21142	1.6223	2.76742	+	7.62158	8.54836	3.55969	6.56862	4.5988	3.68747	2.77506
SACE_0120	clfB_clumping_factor_B	16.2978	27.835	148.863	71.321	94.4707	12.482	22.0674	+	16.2978	50.3316	76.8857	10.2169	69.9441	28.3714	22.1283
SACE_0121	SSS_sodium_solute_transporter_superfamily	22.4224	13.4543	80.8181	113.209	46.0431	8.20083	9.02848	+	22.4224	24.3282	41.7414	16.2175	34.0893	18.6404	9.05342
SACE_0122	hypothetical_protein	0	20.3356	14.2047	51.8996	14.3241	0	0	+	0	36.7711	7.33654	7.43475	10.6052	0	0
SACE_0123	rhodanese_like	16.7085	15.4129	66.7643	446.742	42.6565	26.6014	29.7811	+	16.7085	27.8698	34.4828	63.997	31.582	60.4647	29.8634
SACE_0124	possible_membrane_protein	6.30471	6.94882	26.0501	131.534	18.1531	6.65792	9.71616	+	6.30471	12.5649	13.4545	18.8426	13.4402	15.1334	9.74299
SACE_0125	cyp20_putative_cytochrome_P450	0.822256	0.825145	3.45123	11.619	1.66334	0.807033	0.709324	-	0.822256	1.49204	1.78251	1.66445	1.2315	1.83438	0.711283
SACE_0126	glpQ1_glycerophosphoryl_diester_phosphodiesterase	5.98201	4.14964	4.5695	30.1894	5.62922	1.77906	4.63712	+	5.98201	7.50343	2.36008	4.32471	4.16776	4.04379	4.64993
SACE_0127	hypothetical_protein	5.28773	3.79446	12.3081	63.4582	7.79065	3.47607	6.70607	+	5.28773	6.8612	6.35696	9.09055	5.76804	7.90107	6.72459
SACE_0128	RNA_polymerase_ECF_sigma_factor	17.6965	8.16625	43.5749	205.923	15.793	5.82538	13.3346	+	17.6965	14.7663	22.5058	29.4991	11.6928	13.241	13.3714
SACE_0129	hypothetical_protein	5.08322	2.68005	17.2852	68.2191	6.20917	3.46523	7.01129	+	5.08322	4.84611	8.92754	9.77256	4.59714	7.87643	7.03065
SACE_0130	ferritin_family_protein	232.88	11.9816	19.2797	42.5955	22.4123	2.57863	63.1687	+	232.88	21.6653	9.95767	6.10192	16.5936	5.86119	63.3432
SACE_0131	arcA_arginine_deiminase	5.85081	4.74289	3.53463	36.5987	4.30937	1.7952	2.51534	+	5.85081	8.57616	1.82559	5.24285	3.19057	4.08047	2.52228
SACE_0132	abortive_infection_protein	2.33562	2.14113	6.27832	21.5365	3.45535	1.25652	3.6878	-	2.33562	3.87161	3.24266	3.08516	2.55827	2.85605	3.69798
SACE_0133	hypothetical_protein	3.75943	3.84298	13.347	38.7731	7.50473	6.6262	16.3419	+	3.75943	6.94892	6.89355	5.55434	5.55634	15.0613	16.387
SACE_0134	hypothetical_protein	6.75892	8.4371	82.9127	308.49	40.1397	96.3438	94.7289	+	6.75892	15.2561	42.8232	44.1919	29.7186	218.988	94.9905
SACE_0135	hypothetical_protein	9.10616	4.49631	14.978	57.3979	11.0317	4.19334	8.16294	+	9.10616	8.13028	7.73591	8.2224	8.16764	9.5314	8.18549
SACE_0136	fahA_fumarylacetoacetase_hydrolase	7.637	3.81564	12.0498	56.6523	6.55522	3.20103	5.53699	+	7.637	6.89949	6.22353	8.11559	4.85335	7.27591	5.55228
SACE_0137	sdrB_differentiation_regulon_(IclR_family_transcriptional_regulator)	1.47534	0.283072	2.57868	15.5077	0.903748	1.31258	1.06696	-	1.47534	0.511854	1.33185	2.22152	0.669117	2.98348	1.06991
SACE_0138	hypothetical_protein	4.45917	3.1931	3.75437	20.6517	4.37089	1.8226	3.88869	-	4.45917	5.77381	1.93908	2.95841	3.23612	4.14275	3.89942
SACE_0139	yfiL_ABC_transporter_ATP_binding_protein	1.04303	1.81626	0.482375	6.32245	2.73406	0.802746	1.78773	-	1.04303	3.28418	0.24914	0.905708	2.02424	1.82463	1.79266
SACE_0140	integral_membrane_protein	1.58312	2.01247	1.60361	11.2313	2.62049	0.942502	0.544552	-	1.58312	3.63897	0.828243	1.60892	1.94015	2.1423	0.546056
SACE_0141	ECF_subfamily_sigma_factor	3.12874	5.76757	1.61121	23.494	3.62631	2.49344	1.83375	-	3.12874	10.429	0.832169	3.36557	2.68484	5.66756	1.83881
SACE_0142	putative_cytochrome_ubiquinol_oxidase_subunit	17.8716	5.59278	26.5471	104.193	34.8406	14.0347	301.906	+	17.8716	10.1129	13.7112	14.926	25.7953	31.9006	302.74
SACE_0143	cydB_cytochrome_d_ubiquinol_oxidase_subunit_II	15.6465	7.16701	14.6272	77.1072	22.9072	13.3725	239.332	+	15.6465	12.9595	7.55474	11.0458	16.96	30.3955	239.993
SACE_0144	cydCD_putative_ABC_transporter_ATP_binding_protein	4.13606	2.12703	4.15961	27.9734	5.20972	3.23869	39.7145	+	4.13606	3.84612	2.14838	4.00726	3.85717	7.3615	39.8241
SACE_0145	two_component_system_sensor_kinase	1.43069	1.5608	5.56421	31.5392	3.06222	0.836638	7.40895	-	1.43069	2.82225	2.87384	4.51807	2.26721	1.90167	7.42941
SACE_0147	hypothetical_protein	6.42107	4.67541	14.2363	53.8294	9.06328	4.52467	41.6957	+	6.42107	8.45413	7.35283	7.7112	6.71026	10.2845	41.8108
SACE_0148	two_component_system_response_regulator	14.3314	6.9235	30.2027	140.524	16.2817	4.35908	15.3944	+	14.3314	12.5192	15.5993	20.1304	12.0546	9.90813	15.437
SACE_0149	DoxX	6.74888	4.37713	11.4917	78.3222	11.6954	4.56444	7.34192	+	6.74888	7.91477	5.93531	11.2199	8.65905	10.3749	7.3622
SACE_0150	heat_shock_protein_HSP20	62.6346	10.9001	30.2109	365.47	26.013	4.02126	67.5466	+	62.6346	19.7096	15.6035	52.3545	19.2595	9.14027	67.7332
SACE_0151	phage_tail_assembly_like_protein	11.9682	9.0797	57.0673	333.404	27.901	14.5862	38.2461	+	11.9682	16.418	29.4745	47.761	20.6573	33.1543	38.3517
SACE_0152	pheA_prephenate_dehydratase_(PDT)	8.47469	4.76221	16.4047	69.1421	8.18623	2.64616	8.29917	+	8.47469	8.61109	8.47279	9.90478	6.06091	6.0147	8.32209
SACE_0153	pgmB_2,3_PDG_dependent_phosphoglycerate_mutase	1.30925	1.16325	5.1355	34.0985	3.85075	2.17755	1.49226	-	1.30925	2.10341	2.65241	4.88469	2.85102	4.94954	1.49638
SACE_0154	hypothetical_protein	6.48835	5.50979	30.32	173.623	13.8937	4.50341	10.5711	+	6.48835	9.96287	15.6599	24.8719	10.2866	10.2362	10.6003
SACE_0155	putative_secreted_protein	3.96623	3.85658	12.9717	36.1467	8.39779	1.30038	6.33183	+	3.96623	6.97352	6.69973	5.17811	6.21755	2.95575	6.34931
SACE_0156	hypothetical_protein	12.4022	15.0731	84.7532	163.61	54.3471	18.6977	53.2739	+	12.4022	27.2554	43.7738	23.4375	40.2374	42.4995	53.421
SACE_0157	hypothetical_protein	21.4961	11.6756	60.8974	154.714	32.548	8.71532	28.6762	+	21.4961	21.1121	31.4527	22.1631	24.0979	19.8098	28.7554
SACE_0158	serS_seryl_tRNA_synthetase	8.13395	6.09926	21.5759	77.9299	13.3919	2.64416	14.5928	+	8.13395	11.0288	11.1436	11.1637	9.9151	6.01015	14.6331
SACE_0159	endonuclease_III_like_protein	3.24513	4.49419	3.09391	17.649	3.38935	1.04676	2.63231	-	3.24513	8.12645	1.59796	2.52827	2.5094	2.37927	2.63957
SACE_0160	transcriptional_regulator,_Cro/CI_family	1.05609	1.59516	7.64953	30.7137	5.67062	2.70553	4.06867	-	1.05609	2.88439	3.95087	4.39981	4.19841	6.14965	4.07991
SACE_0161	Cof_protein	11.0097	6.56446	12.2448	80.8677	8.37371	2.90759	10.7666	+	11.0097	11.8699	6.32428	11.5845	6.19973	6.60891	10.7963
SACE_0162	hypothetical_protein	9.27307	5.45841	17.8879	137.342	9.92901	5.62534	19.9904	+	9.27307	9.86997	9.23887	19.6746	7.35123	12.7863	20.0456
SACE_0163	LGFP	2.58711	2.23163	1.42267	8.95074	2.05721	1.05291	0.872981	-	2.58711	4.03526	0.734788	1.28222	1.52311	2.39326	0.875392
SACE_0164	hypothetical_protein	8.29278	5.22777	19.2491	61.9666	9.98099	2.62743	5.29319	+	8.29278	9.45293	9.94191	8.87688	7.38972	5.97212	5.30781
SACE_0165	glf_UDP_galactopyranose_mutase	67.1463	14.9924	122.084	136.187	82.3126	7.90923	41.5793	+	67.1463	27.1094	63.0546	19.5092	60.9426	17.9776	41.6941
SACE_0166	galactofuranosyl_transferase	15.6065	10.6518	42.377	92.6418	30.692	5.71527	23.2554	+	15.6065	19.2607	21.8871	13.2712	22.7237	12.9907	23.3196
SACE_0167	membrane_associated_phospholipid_phosphatase	10.216	4.8987	29.4945	131.294	14.9827	5.72647	12.1416	+	10.216	8.85789	15.2335	18.8082	11.0929	13.0162	12.1751
SACE_0168	possible_4_hydroxybenzoate_polyprenyltransferase	56.5927	17.7176	125.187	509.147	60.6939	16.3654	61.0175	+	56.5927	32.0371	64.6575	72.9367	44.9365	37.1985	61.186
SACE_0169	hypothetical_protein	28.481	9.12536	26.3489	194.375	20.2336	8.30793	8.09278	+	28.481	16.5006	13.6088	27.8447	14.9805	18.8838	8.11513
SACE_0170	transcriptional_regulator,_XRE_family	22.35	10.6774	15.2843	48.9931	14.1069	1.65762	6.14534	+	22.35	19.307	7.89412	7.01839	10.4445	3.76775	6.16231
SACE_0171	hypothetical_protein	0	12.3333	1.12136	29.1632	4.18802	3.03692	0	-	0	22.3012	0.579165	4.1777	3.10072	6.90287	0
SACE_0172	hypothetical_protein	4.22517	4.07086	1.81065	26.125	4.26472	0.834183	3.36296	-	4.22517	7.36097	0.935177	3.74247	3.15751	1.89609	3.37225
SACE_0173	putative_dioxygenase	5.08757	4.01521	2.12587	31.6541	4.36776	1.486	2.24766	-	5.08757	7.26035	1.09798	4.53453	3.2338	3.37767	2.25387
SACE_0174	transcriptional_regulator,_PadR_like_family	5.72391	6.15626	7.27345	33.0959	6.83269	1.45418	5.55415	+	5.72391	11.1318	3.75663	4.74107	5.05878	3.30534	5.56948
SACE_0175	phoD_phosphodiesterase/alkaline_phosphatase_D	2.69794	2.88716	1.9693	13.048	3.79812	0.674024	1.63969	-	2.69794	5.2206	1.01712	1.86916	2.81205	1.53205	1.64422
SACE_0176	hypothetical_protein	5.14402	3.59949	3.52164	21.814	4.41937	0.803794	2.35586	-	5.14402	6.50864	1.81888	3.12492	3.27201	1.82701	2.36236
SACE_0177	transcriptional_regulator,_XRE_family	4.98657	3.51855	5.54115	20.168	5.25494	2.26305	4.42236	-	4.98657	6.36229	2.86193	2.88912	3.89065	5.14389	4.43457
SACE_0178	embC_probable_arabinosyltransferase,_membrane_protein	3.06141	2.63626	2.63601	15.4581	3.24952	1.06495	2.37979	-	3.06141	4.76691	1.36146	2.21441	2.40588	2.42062	2.38636
SACE_0179	embC_integral_membrane_indolylacetylinositol_arabinosyltransferase_EmbC	4.81711	3.02682	1.14597	17.0995	3.08069	1.19965	1.59767	-	4.81711	5.47313	0.591876	2.44955	2.28088	2.7268	1.60208
SACE_0180	glycosyl_transferase,_group_2_family_protein	8.27846	4.1257	6.1363	29.0033	7.50829	1.74379	3.96443	+	8.27846	7.46014	3.16931	4.1548	5.55898	3.96361	3.97538
SACE_0181	dolichyl_phosphate_beta_D_mannosyltransferase	8.46078	4.66053	8.77241	24.7202	6.55531	0.921471	3.80611	+	8.46078	8.42723	4.53083	3.54124	4.85342	2.09449	3.81662
SACE_0182	protoporphyrinogen_oxidase	5.40472	5.68368	4.7749	48.1969	6.31301	2.974	6.18992	+	5.40472	10.2773	2.46617	6.90432	4.67402	6.75987	6.20701
SACE_0183	hypothetical_protein	2.7267	2.81148	1.801	28.5782	2.51349	1.15907	2.02053	-	2.7267	5.08375	0.930193	4.0939	1.86093	2.63454	2.02611
SACE_0184	hypothetical_protein	4.10984	3.36224	5.13485	21.4158	4.32924	1.80221	5.52911	-	4.10984	6.07964	2.65208	3.06787	3.20528	4.09639	5.54437
SACE_0185	hypothetical_protein	10.79	9.71803	30.3813	87.1958	19.7207	12.1812	41.0053	+	10.79	17.5723	15.6915	12.491	14.6008	27.6877	41.1185
SACE_0186	embB_arabinosyl_transferase	8.22784	3.69286	10.0882	30.633	5.24348	1.73702	2.69881	+	8.22784	6.67747	5.21041	4.38825	3.88217	3.94824	2.70626
SACE_0187	ohrA_organic_hydroperoxide_resistance_protein	13.5073	18.733	52.7055	340.42	25.985	15.0323	15.8014	+	13.5073	33.8732	27.2216	48.7661	19.2388	34.1682	15.845
SACE_0188	ohrR_transcriptional_regulator,_MarR_family	7.74902	4.02084	2.87659	37.0121	3.88058	0.66937	2.8785	+	7.74902	7.27054	1.48572	5.30208	2.8731	1.52147	2.88645
SACE_0189	two_component_system_sensor_kinase	1.17282	2.1431	1.67509	10.0058	2.87633	0.582555	1.53894	-	1.17282	3.87519	0.865163	1.43335	2.12958	1.32414	1.54319
SACE_0190	two_component_system_response_regulator	4.95897	3.81209	3.28211	25.8089	4.12894	1.22031	3.03437	-	4.95897	6.89307	1.69516	3.6972	3.05698	2.77375	3.04275
SACE_0191	hypothetical_protein	4.89137	5.8478	1.38213	36.7895	5.14641	1.29956	2.86341	+	4.89137	10.5741	0.713849	5.27019	3.8103	2.95388	2.87131
SACE_0192	hypothetical_protein	5.7506	5.52985	4.81751	35.3468	6.37098	1.165	3.37647	+	5.7506	9.99915	2.48818	5.06352	4.71694	2.64804	3.38579
SACE_0193	oxidoreductase,_short_chain_dehydrogenase/reductase_family	41.81	24.2468	125.736	532.685	114.418	30.6305	147.847	+	41.81	43.8434	64.941	76.3084	84.7124	69.6227	148.255
SACE_0194	FAD_linked_oxidase_like_protein	60.865	23.5221	136.722	316.834	99.866	26.592	124.188	+	60.865	42.533	70.6148	45.3873	73.9387	60.4433	124.531
SACE_0195	probable_FAD_linked_oxidoreductase	36.7803	16.2472	87.6396	216.512	63.1413	16.3835	85.3255	+	36.7803	29.3785	45.2646	31.0159	46.7485	37.2396	85.5611
SACE_0196	GtrA_like_protein	37.2571	17.0748	74.484	121.151	46.5628	9.19776	39.0775	+	37.2571	30.8749	38.47	17.3552	34.4742	20.9064	39.1854
SACE_0197	hypothetical_protein	3.08579	2.38083	7.02322	59.1581	6.64582	4.10611	6.10188	+	3.08579	4.30504	3.6274	8.47456	4.92043	9.33315	6.11873
SACE_0198	embC_arabinosyl_transferase	6.47457	4.10871	17.7169	59.2993	9.54047	2.43875	10.1096	+	6.47457	7.42943	9.15052	8.49478	7.06357	5.54325	10.1375
SACE_0199	glycosyl_transferase	9.82987	5.3088	17.5447	89.3826	11.6406	3.83704	15.4815	+	9.82987	9.59943	9.0616	12.8043	8.61848	8.72155	15.5243
SACE_0200	putative_ABC_transport_system,_ATP_binding_protein	61.1702	8.114	53.8044	111.061	28.8954	6.20366	33.3062	+	61.1702	14.6718	27.7892	15.9097	21.3936	14.1009	33.3982
SACE_0201	ABC_type_transporter,_permease_component	205.143	30.445	211.849	253.195	106.29	9.52375	106.261	+	205.143	55.0511	109.417	36.2708	78.6952	21.6474	106.554
SACE_0202	probable_cysteine_desulfurase	13.0309	6.07092	22.1338	115.999	11.0774	5.32629	12.892	+	13.0309	10.9775	11.4318	16.6171	8.20145	12.1066	12.9276
SACE_0203	probable_NADPH:quinone_reductase	7.01245	4.5745	14.281	64.5228	9.24642	4.07352	9.57335	+	7.01245	8.27167	7.37595	9.24305	6.84585	9.25907	9.59978
SACE_0204	probable_aminopeptidase	33.1716	16.1735	75.0249	168.322	37.804	23.2415	16.5482	+	33.1716	29.2452	38.7493	24.1125	27.9893	52.8276	16.5939
SACE_0205	phytase	8.73913	5.79831	12.2508	40.2948	9.38761	3.71354	4.3039	+	8.73913	10.4846	6.32738	5.77234	6.95039	8.44083	4.31578
SACE_0206	ABC_2_type_transporter	10.723	5.49303	10.3224	60.038	7.91854	2.22598	5.2989	+	10.723	9.93257	5.33138	8.6006	5.86272	5.05963	5.31353
SACE_0207	daunorubicin_resistance_ABC_transporter_ATPase_subunit	5.31477	5.5677	10.0704	50.2395	6.06582	2.38529	5.70247	+	5.31477	10.0676	5.2012	7.19693	4.49101	5.42173	5.71821
SACE_0208	hypothetical_protein	1.83586	0.843482	3.68137	32.7307	4.29728	1.47775	2.55209	-	1.83586	1.52519	1.90138	4.68876	3.18161	3.35892	2.55914
SACE_0209	transcriptional_regulator,_MarR_family	13.9436	4.59814	23.4406	244.291	15.2585	4.87185	9.34058	+	13.9436	8.31441	12.1067	34.9954	11.2971	11.0737	9.36638
SACE_0210	hypothetical_protein	11.3936	5.34115	8.16922	57.0356	8.59021	2.66382	4.69049	+	11.3936	9.65794	4.21929	8.1705	6.36002	6.05482	4.70344
SACE_0211	hypothetical_protein	4.84758	4.04871	7.50577	35.5809	6.45419	1.13453	2.95784	+	4.84758	7.32093	3.87662	5.09705	4.77855	2.57878	2.96601
SACE_0212	hypothetical_protein	8.162	4.7473	7.40683	39.1065	8.37784	3.2883	7.15271	+	8.162	8.58413	3.82552	5.60211	6.20278	7.47427	7.17247
SACE_0213	hypothetical_protein	6.5104	4.62503	10.701	30.5897	14.7585	5.52138	6.86087	+	6.5104	8.36304	5.52692	4.38205	10.9269	12.55	6.87982
SACE_0214	cationic_amino_acid_transport_protein	7.41209	3.77443	4.89526	27.5634	4.69698	1.32244	4.14223	-	7.41209	6.82496	2.52833	3.94853	3.47755	3.0059	4.15366
SACE_0215	possible_lipoprotein	5.28675	5.00005	8.10499	20.9854	8.83212	2.03156	3.88133	-	5.28675	9.04115	4.18611	3.00621	6.53912	4.61771	3.89205
SACE_0216	putative_conserved_alanine_rich_lipoprotein_LppW	4.73163	5.32888	7.65486	44.8489	6.68023	4.02411	6.61053	+	4.73163	9.63574	3.95363	6.42473	4.94591	9.14675	6.62878
SACE_0217	hisC2_putative_histidinol_phosphate_aminotransferase	8.9052	8.43664	26.9229	65.0361	17.7177	9.46335	11.2735	+	8.9052	15.2552	13.9053	9.31658	13.1178	21.5101	11.3047
SACE_0218	carboxymethylenebutenolidase	13.4783	11.1767	46.3855	232.182	27.0102	12.6517	20.2947	+	13.4783	20.2098	23.9575	33.2607	19.9978	28.7572	20.3507
SACE_0219	acsA_acetoacetyl_CoA_synthetase	7.72646	5.70435	16.7441	77.7391	11.2127	4.42607	8.15999	+	7.72646	10.3147	8.64809	11.1363	8.30169	10.0604	8.18252
SACE_0220	hypothetical_protein	101.035	0	0	37.5811	0	0	0	+	101.035	0	0	5.38359	0	0	0
SACE_0221	hypothetical_protein	11.6644	6.78059	26.5031	86.0172	17.0078	7.35047	8.36466	+	11.6644	12.2607	13.6885	12.3222	12.5922	16.7075	8.38776
SACE_0222	hypothetical_protein	10.4018	5.74631	18.6892	50.5062	15.1866	4.48143	3.65851	+	10.4018	10.3906	9.65273	7.23514	11.2438	10.1862	3.66861
SACE_0223	hypothetical_protein	25.9732	11.5357	26.4896	135.475	18.7889	5.13688	6.82622	+	25.9732	20.859	13.6815	19.4072	13.9109	11.6761	6.84507
SACE_0224	hypothetical_protein	4.23283	12.2859	8.45078	77.4993	16.9066	5.36015	2.20811	+	4.23283	22.2154	4.36471	11.102	12.5173	12.1836	2.21421
SACE_0225	putative_3_oxoacyl_(acyl_carrier_protein)_reductase	13.2891	8.60523	54.5652	201.872	27.362	9.28981	10.8906	+	13.2891	15.5601	28.1822	28.9186	20.2582	21.1156	10.9207
SACE_0226	hypothetical_protein	4.8428	4.88913	14.3852	80.4244	11.4331	3.30266	0	+	4.8428	8.84058	7.42974	11.521	8.46483	7.5069	0
SACE_0227	YbaK/prolyl_tRNA_synthetase_associated_region	5.54106	2.9513	4.49948	29.241	4.37123	2.14386	0.548377	-	5.54106	5.33658	2.32392	4.18884	3.23637	4.87296	0.549892
SACE_0228	chloramphenicol_resistance_protein	2.80836	1.71968	1.51492	10.1673	2.11096	0.860744	2.08146	-	2.80836	3.10955	0.782435	1.4565	1.56291	1.95646	2.0872
SACE_0229	cypA_cytochrome_P450_like_enzyme	8.50064	5.90802	5.80476	24.7456	7.68529	3.16849	34.0949	+	8.50064	10.683	2.99808	3.54486	5.69003	7.20193	34.1891
SACE_0230	putative_HTH_type_transcriptional_regulator	5.36632	6.12465	5.40376	20.8328	6.37744	2.84105	97.7009	+	5.36632	11.0747	2.79096	2.98435	4.72173	6.45768	97.9707
SACE_0231	tyrA_prephenate_dehydrogenase	0.966563	0.462245	2.64768	22.532	1.09628	1.07091	1.17007	-	0.966563	0.835838	1.36749	3.22777	0.811665	2.43416	1.1733
SACE_0232	hypothetical_protein	6.49688	2.9694	8.72457	36.6651	4.04323	1.51382	2.54679	+	6.49688	5.3693	4.50612	5.25237	2.99352	3.44089	2.55382
SACE_0233	CMP/dCMP_deaminase,_zinc_binding	1.74596	2.65642	1.79118	9.33162	1.48557	0.677523	0.27516	-	1.74596	4.80338	0.925118	1.33678	1.09988	1.54	0.27592
SACE_0234	RNA_polymerase_sigma_70_factor,_ECF_family	1.54158	0.800825	1.1205	3.5936	1.04396	0.531765	0.448609	-	1.54158	1.44806	0.57872	0.514793	0.772928	1.20869	0.449847
SACE_0235	putative_large_secreted_protein	3.23074	2.52857	2.1037	11.5252	3.56583	0.868166	1.13491	-	3.23074	4.5722	1.08653	1.65102	2.64006	1.97333	1.13804
SACE_0236	hypothetical_protein	5.1691	3.66393	3.24255	25.5522	3.69854	2.89533	2.27407	-	5.1691	6.62516	1.67473	3.66041	2.73832	6.58104	2.28035
SACE_0237	glycerophosphoryl_diester_phosphodiesterase	2.2971	3.08071	2.62887	35.8862	2.75761	1.16874	0.793188	-	2.2971	5.57057	1.35777	5.14079	2.04168	2.65652	0.795379
SACE_0239	int_integrase_(recombinase)	9.56429	7.20565	6.23354	43.8089	10.6427	1.23231	5.34743	+	9.56429	13.0293	3.21953	6.27574	7.87964	2.80102	5.36219
SACE_0240	hypothetical_protein	11.4529	8.67187	1.2261	106.122	6.19281	4.70073	1.22076	+	11.4529	15.6806	0.633264	15.2023	4.58503	10.6847	1.22413
SACE_0240a		3.91468	4.65905	1.02971	37.7487	4.43797	2.19108	2.88871	+	3.91468	8.42455	0.531832	5.4076	3.28578	4.9803	2.89669
SACE_0241	hypothetical_protein	0	1.91537	0.477458	20.1701	0.631842	0.883542	2.48629	-	0	3.4634	0.246601	2.88942	0.467803	2.00828	2.49315
SACE_0242	hypothetical_protein	7.35351	5.87027	2.49162	78.0507	5.34628	2.40193	2.43545	+	7.35351	10.6147	1.28689	11.181	3.95827	5.45956	2.44218
SACE_0244	hypothetical_protein	1.53269	2.92536	0.231089	18.6989	2.6337	0.575203	1.90142	-	1.53269	5.28968	0.119354	2.67866	1.94994	1.30743	1.90667
SACE_0245	hypothetical_protein	6.48874	3.22159	2.95254	43.0674	6.57538	0.89098	0.879572	+	6.48874	5.82531	1.52495	6.16952	4.86828	2.02519	0.882001
SACE_0246	hypothetical_protein	9.91714	6.86668	4.86399	49.3903	5.331	2.1066	1.28834	+	9.91714	12.4164	2.51218	7.07529	3.94696	4.78828	1.2919
SACE_0247	hypothetical_protein	8.60619	2.54526	1.08649	19.2601	7.70683	1.09253	1.0583	-	8.60619	4.60237	0.561158	2.75906	5.70597	2.48331	1.06123
SACE_0248	hypothetical_protein	2.35869	6.03395	0.631751	21.0001	1.10251	0	2.04238	-	2.35869	10.9107	0.326291	3.00832	0.816275	0	2.04802
SACE_0250	aminoglycoside_phosphotransferase	41.0936	12.5425	32.3614	121.068	26.4906	3.04223	29.9391	+	41.0936	22.6794	16.7142	17.3433	19.6131	6.91494	30.0218
SACE_0251	putative_DNA_polymerase_III_gamma_subunit	3.23072	1.97466	8.27884	37.3149	3.53867	1.0428	6.07022	+	3.23072	3.5706	4.27591	5.34546	2.61996	2.37027	6.08698
SACE_0252	hypothetical_protein	1.15993	3.90747	2.67219	23.2743	5.29653	1.64079	0	-	1.15993	7.06554	1.38015	3.33411	3.92144	3.72949	0
SACE_0253	peptidase_S9,_prolyl_oligopeptidase_active_site_region	4.02322	3.19126	4.46149	26.292	3.56881	1.44189	2.98762	-	4.02322	5.77048	2.30429	3.7664	2.64228	3.27739	2.99587
SACE_0254	hypothetical_protein	55.2405	41.7979	154.604	378.9	116.161	44.705	155.578	+	55.2405	75.5794	79.8509	54.2784	86.0031	101.614	156.007
SACE_0255	recR_putative_recombination_and_repair_protein	20.3463	21.3525	99.1753	260.524	53.8095	17.9565	67.4943	+	20.3463	38.6099	51.2227	37.3208	39.8394	40.815	67.6807
SACE_0256	hypothetical_protein	3.32436	2.29519	3.60143	21.1042	6.05438	1.16909	1.00901	-	3.32436	4.15019	1.86009	3.02324	4.48254	2.65733	1.0118
SACE_0257	dipeptide_ABC_transporter_substrate_binding_protein	9.44237	8.5363	18.8673	32.4975	9.55763	1.56721	2.31275	+	9.44237	15.4354	9.7447	4.65535	7.07627	3.56224	2.31914
SACE_0258	oligopeptide/dipeptide_ABC_transporter,_permease_protein	8.18462	5.85606	9.36823	29.3347	6.59305	1.51799	1.42164	+	8.18462	10.589	4.83856	4.20227	4.88136	3.45037	1.42557
SACE_0259	appCC_oligopeptide_ABC_transporter_(permease)	4.69675	4.51123	7.65195	30.2291	6.01527	1.50523	2.23297	+	4.69675	8.15726	3.95213	4.33039	4.45358	3.42136	2.23913
SACE_0260	oligopeptide_ABC_transporter_ATP_binding_protein	3.86235	3.8174	5.28617	24.7229	4.96164	0.978102	1.42026	-	3.86235	6.90267	2.73023	3.54161	3.67349	2.22321	1.42418
SACE_0261	oligopeptide_ABC_transporter_ATP_binding_protein	4.57864	4.08124	7.55659	38.5158	5.28675	1.33285	1.76421	+	4.57864	7.37976	3.90288	5.51749	3.9142	3.02955	1.76908
SACE_0262	hypothetical_protein	3.50021	11.6151	20.8552	124.135	17.29	1.03664	2.16057	+	3.50021	21.0025	10.7714	17.7827	12.8012	2.35626	2.16654
SACE_0263	probable_amino_acid_metabolite_transport_protein	17.5769	9.62338	46.6311	213.789	24.9142	5.03357	11.604	+	17.5769	17.4011	24.0843	30.6258	18.446	11.4412	11.6361
SACE_0264	probable_transcriptional_regulator,_LysR_family	3.2292	2.81701	2.56845	19.3135	2.89112	1.21606	2.77516	-	3.2292	5.09376	1.32657	2.7667	2.14052	2.76409	2.78282
SACE_0265	two_component_system_histidine_kinase	3.13167	2.52194	2.7737	18.3119	3.02032	0.685569	1.54336	-	3.13167	4.5602	1.43258	2.62322	2.23618	1.55829	1.54763
SACE_0266	two_component_system_response_regulator	6.6102	5.99124	10.355	75.7874	8.47233	4.4287	6.66274	+	6.6102	10.8334	5.34821	10.8567	6.27274	10.0664	6.68114
SACE_0267	hypothetical_protein	1.75247	4.08529	2.68691	112.787	12.5549	10.053	2.19528	+	1.75247	7.38708	1.38775	16.157	9.29541	22.8503	2.20134
SACE_0268	transcriptional_regulator,_XRE_family	8.46667	6.02914	6.4706	31.4345	9.64081	1.02209	3.59851	+	8.46667	10.902	3.34197	4.50307	7.13786	2.3232	3.60845
SACE_0269	hypothetical_protein	4.03532	7.69024	2.68414	26.9242	3.82445	0.923791	0.787791	-	4.03532	13.9056	1.38632	3.85696	2.83154	2.09977	0.789966
SACE_0270	hypothetical_protein	5.13475	4.52421	9.61728	44.4444	7.39068	3.43779	9.98817	+	5.13475	8.18074	4.96719	6.36677	5.47191	7.81405	10.0158
SACE_0271	hypothetical_protein	0	4.16357	11.2587	49.506	8.19142	15.671	5.56911	+	0	7.52862	5.81497	7.09187	6.06476	35.62	5.58448
SACE_0273	integral_membrane_protein	7.78826	4.63597	22.2603	71.2243	10.2747	2.22309	4.9395	+	7.78826	8.38282	11.4971	10.2031	7.60721	5.05305	4.95314
SACE_0274	leuA_2_isopropylmalate_synthase	31.3487	21.4868	88.7523	179.517	73.3674	21.1053	58.6195	+	31.3487	38.8527	45.8393	25.7163	54.3197	47.9721	58.7814
SACE_0275	hypothetical_protein	17.8631	9.50221	26.7146	237.731	20.8289	9.42621	20.377	+	17.8631	17.182	13.7977	34.0556	15.4213	21.4257	20.4332
SACE_0276	hypothetical_protein	3.98632	3.9815	4.58575	33.1877	2.59479	3.34562	1.31813	-	3.98632	7.19939	2.36848	4.75423	1.92113	7.60456	1.32177
SACE_0277	hypothetical_protein	4.58166	2.63006	5.39475	23.3882	3.65475	0.586593	0.756568	-	4.58166	4.7557	2.78631	3.35042	2.7059	1.33332	0.758658
SACE_0278	hypothetical_protein	3.74691	2.47459	1.0888	12.6068	2.34265	1.94867	0	-	3.74691	4.47459	0.562351	1.80595	1.73445	4.42931	0
SACE_0279	probable_kynureninase_(kyurenine_hydrolase)	2.0631	2.73464	7.3118	30.6551	2.75525	0.99495	1.74267	-	2.0631	4.94481	3.77644	4.39142	2.03993	2.26151	1.74748
SACE_0280	tdsD_nitroreductase_family_protein	2.57616	1.67546	4.72691	20.1723	4.74739	1.95842	2.82543	-	2.57616	3.02959	2.44138	2.88973	3.51487	4.45147	2.83323
SACE_0281	integral_membrane_protein	9.2081	4.21581	12.4567	60.4014	6.44584	1.37624	5.1893	+	9.2081	7.62309	6.43374	8.65265	4.77236	3.12817	5.20363
SACE_0282	lysC,_ask_aspartate_kinase	55.4588	32.4843	190.979	584.12	147.812	49.8844	218.332	+	55.4588	58.7385	98.6378	83.6767	109.437	113.387	218.935
SACE_0283	aspartate_semialdehyde_dehydrogenase,_USG_1_related	71.4174	32.222	171.214	593.698	135.911	59.3183	214.829	+	71.4174	58.2642	88.4295	85.0487	100.625	134.83	215.422
SACE_0284	probable_thioredoxin_disulfide_reductase	1.55954	0.923	1.0318	10.1804	1.38648	0.627927	0.638577	-	1.55954	1.66898	0.532909	1.45837	1.02652	1.42727	0.64034
SACE_0285	MarR_family_transcriptional_regulator	5.55036	3.01555	1.02531	32.0101	4.69082	1.87633	3.08322	-	5.55036	5.45276	0.529558	4.58554	3.47299	4.26488	3.09173
SACE_0286	hypothetical_protein	19.323	7.89601	33.0925	90.838	16.4932	4.18769	15.4459	+	19.323	14.2777	17.0918	13.0128	12.2112	9.51857	15.4886
SACE_0287	starvation_response_DNA_binding_protein	3.50931	3.54718	6.60643	14.5715	6.31412	1.14125	4.70528	-	3.50931	6.41405	3.41213	2.0874	4.67485	2.59404	4.71827
SACE_0288	NADPH_dependent_FMN_reductase_family_protein	1.91632	4.6747	7.35683	42.8244	7.19945	2.30471	9.59017	+	1.91632	8.45285	3.7997	6.13471	5.33032	5.23858	9.61665
SACE_0289	transposase,_IS891/IS1136/IS1341	8.53053	5.36554	9.11438	31.8665	10.2253	1.8468	3.93211	+	8.53053	9.70204	4.70745	4.56496	7.57057	4.19775	3.94297
SACE_0290	alpha/beta_hydrolase_fold_3	4.09919	2.35489	2.67149	12.4687	2.90776	0.831782	1.69232	-	4.09919	4.25815	1.37979	1.78617	2.15285	1.89063	1.69699
SACE_0291	cytidine/deoxycytidylate_deaminase,_zinc_binding_region	2.77618	1.44778	4.21359	19.2555	2.5249	1.22255	1.76835	-	2.77618	2.6179	2.17626	2.7584	1.86938	2.77883	1.77323
SACE_0292	transcriptional_regulator,_LuxR_family	1.48269	1.28146	1.77014	7.85852	1.45963	0.697362	0.835644	-	1.48269	2.31716	0.914253	1.12575	1.08068	1.5851	0.837952
SACE_0293	dnaK_chaperone_protein_HscC	4.88508	3.43997	7.84596	28.9906	5.54787	1.88545	3.29268	-	4.88508	6.2202	4.05233	4.15298	4.10753	4.28561	3.30177
SACE_0294	PE_PGRS_family_protein	417.451	367.603	2449.27	1770.98	1515.89	416.466	1043.13	+	417.451	664.704	1265.01	253.698	1122.34	946.623	1046.01
SACE_0295	iniA_isoniazid_inductible_gene_protein_IniA	7.12332	5.42709	17.8791	48.7488	9.74349	2.00808	4.81473	+	7.12332	9.81334	9.23429	6.98339	7.21388	4.56434	4.82802
SACE_0296	isoniazid_inductible_gene_protein_IniC	3.64874	4.27446	8.44399	41.9729	6.69289	1.47653	3.42897	+	3.64874	7.72912	4.3612	6.01272	4.95528	3.35614	3.43844
SACE_0297	monooxygenase,_FAD_binding	6.59103	5.95164	7.41142	59.6003	8.0907	2.53739	6.67676	+	6.59103	10.7618	3.8279	8.53789	5.99019	5.76747	6.6952
SACE_0298	hypothetical_protein	9.55749	6.56327	13.2781	75.0149	9.46917	4.85893	13.6101	+	9.55749	11.8678	6.85794	10.7461	7.01078	11.0443	13.6477
SACE_0299	hypothetical_protein	0	3.93773	0	9.41981	0	0	0	-	0	7.12026	0	1.34941	0	0	0
SACE_0300	transcriptional_regulator,_XRE_family	11.4596	6.7532	6.66728	43.3157	8.53334	2.09555	5.30935	+	11.4596	12.2112	3.44356	6.20509	6.31791	4.76315	5.32401
SACE_0301	hypothetical_protein	0	4.98497	7.99535	97.8155	5.53117	0	1.98304	+	0	9.01388	4.12949	14.0123	4.09516	0	1.98852
SACE_0302	katA_catalase	5.04746	4.61983	4.19169	20.5332	5.3945	1.39471	3.20775	-	5.04746	8.35363	2.16495	2.94143	3.99398	3.17017	3.2166
SACE_0303	transcriptional_regulator,_TetR_family	0.221593	0.382293	0.277088	5.79278	1.74202	0.555358	0.452693	-	0.221593	0.691267	0.143112	0.82983	1.28975	1.26232	0.453943
SACE_0304	transcriptional_regulator,_MarR_family_with_acetyltransferase_activity	0.432682	0.811752	1.37724	7.84686	1.89559	1.22778	1.44289	-	0.432682	1.46782	0.711326	1.12408	1.40345	2.79073	1.44687
SACE_0305	hypothetical_protein	7.08955	6.72765	8.86949	28.5271	8.1939	1.9337	4.91814	+	7.08955	12.165	4.58097	4.08658	6.06659	4.39529	4.93172
SACE_0306	bga_beta_galactosidase	4.20025	3.70623	3.61972	23.3323	4.01843	1.50339	2.03612	-	4.20025	6.70165	1.86953	3.34241	2.97516	3.41718	2.04175
SACE_0307	hypothetical_protein	2.88334	2.97922	1.56904	20.6911	4.09756	1.38398	0	-	2.88334	5.38707	0.810388	2.96405	3.03375	3.14578	0
SACE_0308	hypothetical_protein	2.20418	2.8989	2.32657	15.9859	3.21166	0.484117	2.60977	-	2.20418	5.24182	1.20164	2.29002	2.37784	1.10039	2.61698
SACE_0309	peptide_hydrolase	6.90252	5.61772	11.9887	61.6515	10.1719	3.77266	11.033	+	6.90252	10.158	6.19199	8.83173	7.53106	8.5752	11.0635
SACE_0310	methyltransferase	9.41796	5.57522	11.3263	85.878	9.82999	5.75159	6.38721	+	9.41796	10.0812	5.8499	12.3022	7.27792	13.0733	6.40485
SACE_0311	metallophosphoesterase	5.14934	5.79342	21.5414	104.322	13.2278	5.71105	11.5563	+	5.14934	10.4757	11.1258	14.9444	9.79362	12.9812	11.5882
SACE_0312	GatB/YqeY	36.9751	14.925	124.877	500.929	46.8143	25.578	58.8754	+	36.9751	26.9876	64.4974	71.7593	34.6603	58.1385	59.0379
SACE_0313	FAD_binding_9,_siderophore_interacting_domain_protein	5.96457	4.8547	13.4526	45.3526	7.53616	3.13273	7.74587	+	5.96457	8.77833	6.94808	6.49688	5.57962	7.12067	7.76726
SACE_0314	pon1_penicillin_binding_protein_(class_A)	4.82538	4.12449	3.26872	27.9893	4.80936	0.967433	2.20095	-	4.82538	7.45796	1.68825	4.00954	3.56075	2.19896	2.20702
SACE_0315	wblA_transcriptional_regulator	13.1325	6.79195	7.27491	51.513	1.28694	1.37381	3.89612	+	13.1325	12.2813	3.75739	7.37936	0.952826	3.12265	3.90688
SACE_0316	putative_anion_transporting_ATPase	2.52941	2.34863	4.89777	19.4992	3.67554	1.13045	3.32811	-	2.52941	4.24683	2.52963	2.79332	2.72129	2.5695	3.3373
SACE_0317	probable_anion_transporter_ATPase	4.69608	3.8225	10.1016	34.3853	6.03515	2.89926	6.63492	+	4.69608	6.91189	5.21733	4.92578	4.4683	6.58998	6.65324
SACE_0318	hypothetical_protein	0	1.00201	0.421695	3.43327	0.539036	0	0	-	0	1.81184	0.2178	0.491825	0.399091	0	0
SACE_0319	hypothetical_protein	7.50039	9.53055	42.9803	395.143	23.0747	15.1834	0	+	7.50039	17.2333	22.1987	56.6053	17.084	34.5117	0
SACE_0320	endoribonuclease_L_PSP	16.988	8.58262	42.9578	207.772	22.2443	11.8669	31.7417	+	16.988	15.5192	22.1871	29.7639	16.4692	26.9733	31.8294
SACE_0321	hypothetical_protein	5.84764	4.47052	6.00749	39.3398	5.90838	3.13681	9.18174	+	5.84764	8.08365	3.10278	5.63553	4.37445	7.12993	9.2071
SACE_0322	hypothetical_protein	5.13191	3.98667	12.8887	33.5138	7.95924	4.21068	8.06291	+	5.13191	7.20875	6.65684	4.80094	5.89286	9.57083	8.08518
SACE_0323	hypothetical_protein	2.95143	2.1039	3.26247	15.6963	2.55213	1.55641	2.0317	-	2.95143	3.80431	1.68502	2.24854	1.88955	3.5377	2.03731
SACE_0324	NUDIX_hydrolase	1.14888	0.797876	1.42392	11.5075	2.38539	1.03911	0.746249	-	1.14888	1.44273	0.735437	1.64848	1.76609	2.36189	0.74831
SACE_0325	metallo_beta_lactamase_superfamily_protein	2.86415	3.61001	9.68686	45.5266	5.79119	2.98171	5.53985	+	2.86415	6.52766	5.00313	6.52181	4.28768	6.77738	5.55514
[truncated: 6,879 more rows]
